# Supplementary material for: Transancestral mapping and genetic load in systemic lupus erythematosus
Source: Nat Commun. 2017 Jul 17;8:16021. doi: 10.1038/ncomms16021 (PMC5520018; doi:10.1038/ncomms16021)
Supplement: Supplementary Data 1 [file ncomms16021-s2.xlsx]

## Sheet: SD1
Supplementary Table 1. Sample counts by SLE status (after quality control).
Ancestry	SLE Cases	Controls
EA	6748	11516
AA	2970	2452
HA	1872	2016
