# Supplementary material for: Transancestral mapping and genetic load in systemic lupus erythematosus
Source: Nat Commun. 2017 Jul 17;8:16021. doi: 10.1038/ncomms16021 (PMC5520018; doi:10.1038/ncomms16021)
Supplement: Supplementary Data 2 [file ncomms16021-s3.xlsx]

## Sheet: A1
Supplementary Table 2. All ancestry-specific non-HLA associated regions (by p-value association tier).
A1. EA Tier 1
Most Significant SNP(s)	Chr.	Position (Build 37)	Gene Region*	Region Rank	Ref. Allele	RAF Case	RAF Control	P-value	OR (95% CI)	Regional Stepwise P-value	dbSNP Function†
rs1237290 d	1p13	114135147	PTPN22	9	T	0.319	0.346	1.37x10- 6	0.86 (0.81-0.91)	1.63x10- 3	intron
rs6679677	1p13	114303808	PTPN22	9	A	0.127	0.101	2.02x10- 23	1.41 (1.32-1.51)	2.40x10- 20	near-gene-5
rs2476601 P	1p13	114377568	PTPN22	9	A	0.127	0.101	2.02x10- 23	1.41 (1.32-1.51)		missense
rs116660017	1q23	161469771	FCGR2A	28	A	0.027	0.031	1.00x10- 3	0.80 (0.70-0.91)	9.07x10- 4
rs10800309	1q23	161472158	FCGR2A	28	T	0.298	0.331	1.18x10- 7	0.88 (0.84-0.92)	3.99x10- 5
rs1801274 P	1q23	161479745	FCGR2A	28	C	0.542	0.518	2.10x10- 8	1.13 (1.08-1.18)		missense
rs12129787 d	1q23	161492587	FCGR2A	28	A	0.372	0.349	1.37x10- 9	1.22 (1.14-1.29)	2.53x10- 5	near-gene-5
rs79399781 d	1q24	172762841	TNFSF4-LOC100506023	10	C	0.013	0.019	1.05x10- 4	0.69 (0.58-0.83)	4.75x10- 4
rs2227203	1q24	172879023	TNFSF4-LOC100506023	10	T	0.459	0.446	5.90x10- 7	1.12 (1.07-1.17)	6.63x10- 5
rs2205960	1q25	173191475	TNFSF4-LOC100506023	10	A	0.267	0.225	3.84x10- 23	1.29 (1.23-1.36)	2.42x10- 23
rs10753074	1q25	173346343	TNFSF4-LOC100506023	10	C	0.309	0.35	9.54x10- 13	0.84 (0.81-0.88)	4.81x10- 17	intron
rs17484292	1q25	183300050	NMNAT2	4	T	0.089	0.048	1.48x10- 39	1.77 (1.63-1.93)	6.72x10- 38	intron
rs41263646	1q25	183567132	NMNAT2	4	A	0.062	0.078	1.54x10- 8	0.78 (0.71-0.85)	6.65x10- 7
rs3122605	1q32	206955041	IL10	22	G	0.168	0.144	1.22x10- 11	1.23 (1.16-1.30)	1.22x10- 11
rs2111485	2q24	163110536	IFIH1	30	A	0.367	0.39	1.54x10- 9	0.87 (0.83-0.91)	1.20x10- 7
rs1990760 P	2q24	163124051	IFIH1	30	C	0.37	0.39	1.69x10- 8	0.88 (0.84-0.92)		missense
rs35667974 d	2q24	163124637	IFIH1	30	C	0.012	0.021	1.87x10- 6	0.64 (0.53-0.77)	1.14x10- 4	missense
rs13023380 P	2q24	163154363	IFIH1	30	T	0.535	0.513	1.23x10- 6	1.11 (1.07-1.16)		intron
rs6715106	2q32	191913034	STAT4	2	G	0.042	0.06	8.33x10- 15	0.67 (0.60-0.74)	1.17x10- 7	intron
rs932169	2q32	191929278	STAT4	2	G	0.092	0.081	3.29x10- 6	1.20 (1.11-1.29)	2.12x10- 14	intron
rs7568275	2q32	191966452	STAT4	2	C	0.314	0.226	4.51x10- 68	1.55 (1.48-1.63)	7.67x10- 70	intron
rs7582694 i	2q32	191970120	STAT4	2	C	0.315	0.228	4.30x10- 69	1.56 (1.48-1.64)		intron
rs180977001 i	3p14	58318464	PXK	36	C	0.078	0.067	2.47x10- 8	1.27 (1.17-1.39)		near-gene-5
rs6445975 P	3p14	58370177	PXK	36	C	0.311	0.295	6.27x10- 8	1.14 (1.09-1.19)		intron
rs11130633	3p14	58370792	PXK	36	A	0.35	0.332	5.35x10- 8	1.14 (1.08-1.19)	5.35x10- 8	intron
rs1132200 d,P	3q13	119150836	TMEM39A-TIMMDC1	29	A	0.138	0.159	1.37x10- 7	0.83 (0.77-0.89)		missense,untranslated-3
rs1131265 d	3q13	119222456	TMEM39A-TIMMDC1	29	C	0.161	0.186	1.42x10- 9	0.81 (0.76-0.87)	5.96x10- 9	coding-synon,intron
rs1534154	3q13	119311030	TMEM39A-TIMMDC1	29	G	0.177	0.165	2.60x10- 4	1.11 (1.05-1.18)	1.35x10- 3
rs78481160 d	3q25	159698170	IL12A	24	A	0.023	0.016	8.35x10- 6	1.44 (1.23-1.69)	1.39x10- 4	intron
rs564976	3q25	159729059	IL12A	24	T	0.375	0.421	2.20x10- 10	0.87 (0.83-0.91)	3.85x10- 9	intron
rs3733345	4p16	954247	DGKQ	33	G	0.444	0.466	5.84x10- 8	0.89 (0.85-0.93)	5.84x10- 8	untranslated-3
rs4690229 i	4p16	970724	DGKQ	33	T	0.486	0.462	1.62x10- 8	1.13 (1.09-1.19)
rs10516487 P	4q24	102751076	BANK1	19	T	0.27	0.303	3.58x10- 11	0.85 (0.81-0.89)		intron,missense
rs4426778 d	4q24	102780724	BANK1	19	T	0.417	0.453	1.03x10- 12	0.79 (0.74-0.84)	2.07x10- 9	intron
rs13126505	4q24	102865304	BANK1	19	A	0.057	0.067	1.69x10- 7	0.78 (0.71-0.86)	2.86x10- 4	intron
rs7708392 i,P	5q33	150457485	TNIP1	7	C	0.31	0.255	2.00x10- 24	1.29 (1.23-1.35)		intron
rs6889239	5q33	150457771	TNIP1	7	C	0.31	0.254	6.73x10- 25	1.29 (1.23-1.35)	6.73x10- 25	intron
rs80179578 d	5q33	159863309	PTTG1-MIR146A	17	C	0.016	0.02	4.13x10- 5	0.70 (0.59-0.83)	1.17x10- 4
rs2431697 i	5q33	159879978	PTTG1-MIR146A	17	C	0.392	0.429	3.81x10- 14	0.84 (0.81-0.88)
rs2431098	5q33	159887336	PTTG1-MIR146A	17	C	0.532	0.497	5.09x10- 13	1.17 (1.12-1.23)	1.14x10- 13
rs57095329 i,P	5q33	159894847	PTTG1-MIR146A	17	G	0.031	0.025	1.43x10- 3	1.25 (1.09-1.43)
rs888656	5q34	159903870	PTTG1-MIR146A	17	C	0.34	0.32	5.60x10- 3	1.07 (1.02-1.12)	2.84x10- 6
rs10498722 d	6p22	25186512	LRRC16A	12	A	0.096	0.08	2.87x10- 10	1.30 (1.20-1.41)	2.87x10- 10
rs35789010 i	6p22	25514179	LRRC16A	12	A	0.089	0.072	4.59x10- 19	1.46 (1.35-1.59)		intron
rs4712969	6p22	25764192	SLC17A4	8	T	0.119	0.093	1.83x10- 22	1.42 (1.32-1.52)	1.83x10- 22	intron
rs36014129 i	6p22	25884519	SLC17A4	8	A	0.101	0.079	1.21x10- 24	1.50 (1.39-1.62)
rs9462027	6p21	34797241	UHRF1BP1-DEF6	34	T	0.309	0.273	1.88x10- 8	1.15 (1.09-1.20)	2.37x10- 8	intron
rs11755393 P	6p21	34824636	UHRF1BP1-DEF6	34	G	0.38	0.346	2.64x10- 6	1.11 (1.07-1.17)		missense
rs13205210 P	6p21	34831856	UHRF1BP1-DEF6	34	C	0.129	0.106	1.06x10- 4	1.14 (1.07-1.22)		missense
rs6938946 d	6p21	35280697	UHRF1BP1-DEF6	34	C	0.172	0.151	1.29x10- 3	1.12 (1.04-1.20)	1.48x10- 3	intron
rs72941674 d	6q21	106522210	ATG5	16	A	0.112	0.101	7.83x10- 4	1.14 (1.06-1.23)	9.85x10- 5
rs6923608	6q21	106537790	ATG5	16	T	0.147	0.132	6.13x10- 9	1.20 (1.13-1.28)	3.98x10- 12	intron
rs12526490 d	6q21	106563554	ATG5	16	C	0.235	0.26	1.48x10- 6	0.86 (0.81-0.91)	2.03x10- 6
rs548234 P	6q21	106568034	ATG5	16	C	0.361	0.336	5.85x10- 9	1.14 (1.09-1.20)
rs9373839	6q21	106655617	ATG5	16	G	0.228	0.201	3.84x10- 14	1.22 (1.16-1.29)	5.52x10- 12	intron
rs2299864 i	6q21	106667994	ATG5	16	T	0.226	0.199	5.77x10- 15	1.24 (1.17-1.30)		intron
rs2327832	6q23	137973068	OLIG3-LOC100130476	6	C	0.239	0.212	1.76x10- 13	1.22 (1.15-1.28)	2.38x10- 8
rs17779870	6q23	138156425	OLIG3-LOC100130476	6	C	0.132	0.154	5.35x10- 7	0.85 (0.80-0.91)	1.80x10- 5	intron
rs5029939	6q23	138195723	TNFAIP3	6	C	0.061	0.033	2.39x10- 29	1.81 (1.63-2.01)	7.21x10- 22	intron
rs2230926 P	6q23	138196066	TNFAIP3	6	C	0.061	0.033	2.79x10- 29	1.81 (1.63-2.01)		missense
rs77000060 i	6q23	138237989	TNFAIP3	6	T	0.055	0.03	1.84x10- 29	1.89 (1.69-2.11)
rs10245867 i	7p15	28142186	JAZF1	37	T	0.364	0.334	4.31x10- 8	1.14 (1.09-1.19)		intron
rs702814	7p15	28172732	JAZF1	37	C	0.532	0.502	4.67x10- 8	1.13 (1.08-1.18)	4.67x10- 8	intron
rs849142 P	7p15	28185891	JAZF1	37	A	0.532	0.504	1.82x10- 7	1.12 (1.08-1.17)		intron
rs4917014	7p12	50305863	C7orf72-IKZF1	31	G	0.289	0.315	3.17x10- 9	0.87 (0.83-0.91)	3.17x10- 9
rs73137125	7q11	74018950	GTF2IRD1-GTF2I	15	G	0.219	0.23	3.27x10- 3	0.92 (0.88-0.97)	1.08x10- 5
rs73366469	7q11	74033600	GTF2IRD1-GTF2I	15	C	0.126	0.098	2.68x10- 13	1.29 (1.21-1.38)	1.11x10- 15
rs3807307	7q32	128579202	IRF5-TNPO3	1	C	0.565	0.467	3.75x10- 62	1.46 (1.39-1.52)	1.33x10- 23	intron,near-gene-5
rs7808907	7q32	128584084	IRF5-TNPO3	1	T	0.429	0.496	1.44x10- 31	0.77 (0.74-0.80)	8.33x10- 6	intron
rs35000415	7q32	128585616	IRF5-TNPO3	1	T	0.184	0.118	5.67x10- 70	1.73 (1.63-1.84)	2.98x10- 35	intron
rs12706861 i	7q32	128616582	IRF5-TNPO3	1	T	0.184	0.118	3.85x10- 71	1.76 (1.65-1.87)		intron
rs2955587	8p23	8098079	FAM86B3P	25	C	0.468	0.442	7.91x10- 10	1.15 (1.10-1.20)	7.91x10- 10	intron
rs2980512 i	8p23	8140901	FAM86B3P	25	C	0.497	0.467	3.54x10- 10	1.15 (1.10-1.20)
rs7831557	8p23	10280228	MSRA	27	G	0.514	0.485	1.22x10- 9	1.14 (1.10-1.20)	1.22x10- 9	intron
rs7819602 i	8p23	10726842	MSRA	27	C	0.416	0.385	9.54x10- 10	1.15 (1.10-1.20)
rs6985109 P	8p23	10761585	BLK	5	G	0.493	0.463	1.50x10- 8	1.13 (1.09-1.19)		intron
rs7812879 d,P	8p23	11340181	BLK	5	T	0.144	0.161	1.42x10- 5	0.86 (0.80-0.92)
rs2736336 i	8p23	11341870	BLK	5	T	0.297	0.246	6.46x10- 32	1.34 (1.28-1.41)
rs13277113	8p23	11349186	BLK	5	T	0.297	0.246	2.19x10- 31	1.34 (1.27-1.40)	2.19x10- 31
rs1966115	8q21	79556891	PKIA-ZC2HC1A	23	A	0.296	0.256	1.43x10- 7	1.14 (1.09-1.20)	4.11x10- 11
rs12114284	8q21	79558441	PKIA-ZC2HC1A	23	A	0.291	0.256	2.75x10- 5	1.11 (1.06-1.17)	1.93x10- 10
rs2928403	10q11	50018419	WDFY4	32	C	0.144	0.126	7.18x10- 7	1.17 (1.10-1.25)	8.49x10- 5	intron
rs2663054 d	10q11	50101977	WDFY4	32	A	0.423	0.432	1.49x10- 8	0.83 (0.78-0.88)	1.61x10- 6	intron
rs1913517 d,P	10q11	50119054	WDFY4	32	C	0.447	0.453	1.19x10- 6	0.85 (0.79-0.91)		intron
rs6598011	11p15	577809	IRF7	14	A	0.357	0.336	1.12x10- 9	1.15 (1.10-1.21)	3.46x10- 3	intron,near-gene-5
rs4963128 P	11p15	589564	IRF7	14	T	0.296	0.334	1.89x10- 15	0.83 (0.79-0.87)		intron
rs112006329 i	11p15	617228	IRF7	14	A	0.234	0.268	1.06x10- 16	0.81 (0.77-0.85)		near-gene-5,untranslated-3
rs11246217	11p15	623765	IRF7	14	C	0.236	0.27	1.11x10- 16	0.81 (0.77-0.85)	1.57x10- 10	intron
rs73029013 d	11q24	128317757	ETS1	26	C	0.017	0.023	1.09x10- 5	0.70 (0.59-0.82)	6.36x10- 5
rs12575600	11q24	128324869	ETS1	26	G	0.117	0.1	5.96x10- 10	1.24 (1.16-1.33)	4.68x10- 8
rs4936059	11q24	128502496	ETS1	26	C	0.356	0.331	2.10x10- 5	1.10 (1.05-1.16)	7.84x10- 4
rs11059927	12q24	129294333	SLC15A4	35	C	0.124	0.104	2.44x10- 8	1.21 (1.13-1.30)	2.44x10- 8	intron
rs1385374 P	12q24	129300694	SLC15A4	35	T	0.124	0.104	4.35x10- 8	1.21 (1.13-1.29)		intron
rs9652601	16p13	11174365	CLEC16A	18	T	0.294	0.325	6.26x10- 13	0.84 (0.80-0.88)	1.32x10- 11	intron
rs12599402 P	16p13	11189888	CLEC16A	18	C	0.4	0.428	5.55x10- 11	0.86 (0.82-0.90)		intron
rs78318981 d	16p13	11343022	CLEC16A	18	A	0.019	0.015	2.91x10- 5	1.43 (1.21-1.69)	7.00x10- 4
rs243323 d	16p13	11361202	CLEC16A	18	C	0.287	0.299	5.51x10- 4	0.90 (0.84-0.95)	9.70x10- 4
rs72799341	16p11	30936743	ITGAM	3	A	0.253	0.241	1.99x10- 3	1.08 (1.03-1.14)	8.04x10- 8	intron
rs34572943	16p11	31272353	ITGAM	3	A	0.178	0.107	2.63x10- 58	1.67 (1.57-1.78)	2.32x10- 62	intron
rs1143679 i	16p11	31276811	ITGAM	3	A	0.18	0.108	2.78x10- 62	1.72 (1.61-1.83)		missense
rs11117431	16q24	86015316	IRF8	20	G	0.155	0.196	6.25x10- 11	0.82 (0.78-0.87)	1.14x10- 12
rs72807059	16q24	86022097	IRF8	20	T	0.102	0.111	1.89x10- 3	0.89 (0.83-0.96)	3.19x10- 5
rs72832915 d	17q12	37834808	ERBB2-IKZF3	21	T	0.315	0.304	4.95x10- 3	1.09 (1.03-1.16)	4.47x10- 4	intron
rs4252665 d	17q12	37885383	ERBB2-IKZF3	21	A	0.052	0.041	6.23x10- 11	1.43 (1.28-1.59)	4.92x10- 12	near-gene-3
rs8079075 d,P	17q12	38010815	ERBB2-IKZF3	21	C	0.046	0.036	3.02x10- 9	1.41 (1.26-1.57)		intron
rs1453560 d,P	17q12	38023441	ERBB2-IKZF3	21	C	0.046	0.036	5.14x10- 9	1.40 (1.25-1.56)		near-gene-5
rs930297	17q25	73404537	GRB2	38	G	0.106	0.116	1.43x10- 7	0.83 (0.77-0.89)	4.91x10- 8
rs1463485 d	17q25	73851791	GRB2	38	G	0.223	0.197	7.34x10- 5	1.14 (1.07-1.21)	2.27x10- 5	near-gene-5
rs74908652	19p13	10422972	TYK2	11	G	0.142	0.169	2.28x10- 9	0.83 (0.78-0.88)	8.86x10- 7	intron
rs34536443	19p13	10463118	TYK2	11	G	0.022	0.042	1.24x10- 21	0.52 (0.45-0.59)	8.88x10- 16	missense
rs280519 P	19p13	10472933	TYK2	11	T	0.519	0.479	2.14x10- 12	1.17 (1.12-1.22)		intron
rs34725611	19p13	10477067	TYK2	11	G	0.244	0.292	4.93x10- 23	0.78 (0.74-0.82)	7.14x10- 10	intron
rs131658 i	22q11	21917626	UBE2L3	13	G	0.237	0.201	1.03x10- 16	1.25 (1.19-1.32)		intron
rs11089629	22q11	21958872	UBE2L3	13	G	0.238	0.202	1.11x10- 16	1.25 (1.18-1.31)	1.11x10- 16	intron
Legend:
* – Named by the genes bounding the region of association, unless literature strongly implicated a specific gene.
i – imputed SNP
d or r – dominant, or recessive model; if not noted, additive model was used
† - dbSNP’s predicted functional effect
P – Published association - this SNP has been identified as causal or as the most significant SNP in gene region

## Sheet: A2
Supplementary Table 2. All ancestry-specific non-HLA associated regions (by p-value association tier).
A2. EA Tier 2
Most Significant SNP(s)	Chr.	Position (Build 37)	Gene Region*	Region Rank	Ref. Allele	RAF Case	RAF Control	P-value	OR (95% CI)	Regional Stepwise P-value	dbSNP Function†
rs11590283 i	1p36	1245368	CPSF3L	42	G	0.188	0.211	1.36x10- 7	0.86 (0.82-0.91)		intron
rs12142199	1p36	1249187	CPSF3L	42	C	0.189	0.212	1.89x10- 7	0.87 (0.82-0.91)	1.89x10- 7	coding-synon,near-gene-5
rs6662618 d	1p22	92935411	GFI1-EVI5	50	T	0.182	0.157	1.54x10- 6	1.18 (1.10-1.26)	3.81x10- 3
rs12738833	1p22	93119118	GFI1-EVI5	50	G	0.273	0.251	7.66x10- 6	1.12 (1.06-1.17)	8.34x10- 7	intron
rs11578098	1p22	93119410	GFI1-EVI5	50	A	0.275	0.25	5.42x10- 7	1.13 (1.08-1.19)	4.01x10- 7	intron
rs41264285 i	1q22	155033918	ADAM15-EFNA1	54	T	0.226	0.211	8.29x10- 7	1.14 (1.08-1.20)		coding-synon,intron,,missense
rs45444697	1q22	155034632	ADAM15-EFNA1	54	G	0.225	0.21	1.39x10- 6	1.14 (1.08-1.20)	1.83x10- 5	intron,near-gene-5
rs4971066 d	1q22	155105882	ADAM15-EFNA1	54	G	0.147	0.168	4.02x10- 5	0.87 (0.81-0.93)	4.47x10- 4	intron,near-gene-5
rs6756736 r	2p21	43558743	THADA	45	T	0.211	0.218	5.67x10- 3	1.22 (1.06-1.41)	8.30x10- 6	intron
rs6705304	2p21	43596746	THADA	45	C	0.083	0.099	9.06x10- 5	0.86 (0.80-0.93)	1.75x10- 7	intron
rs62149377	2p16	60986576	PAPOLG	39	G	0.302	0.275	9.22x10- 8	1.14 (1.09-1.19)	1.45x10- 5	intron
rs115291397 d	2p16	61060043	PAPOLG	39	C	0.007	0.012	4.55x10- 5	0.61 (0.48-0.77)	1.56x10- 4
rs2600669	2p15	61401296	PAPOLG	39	T	0.366	0.387	1.10x10- 5	0.90 (0.86-0.95)	5.70x10- 4
rs115268109 d	2p15	61833802	LOC100132037- FLJ13305	47	C	0.055	0.045	2.38x10- 7	1.31 (1.18-1.45)	2.38x10- 7
rs11681718	2q12	103051144	IL18RAP	40	C	0.252	0.287	1.18x10- 7	0.88 (0.83-0.92)	1.18x10- 7	intron
rs2460382 d	2q21	135014116	MGAT5^	52	C	0.229	0.232	2.82x10- 3	0.91 (0.85-0.97)	1.22x10- 3	intron
rs10496726	2q21	135045250	MGAT5^	52	C	0.094	0.094	3.87x10- 5	0.85 (0.79-0.92)	1.86x10- 5	intron
rs11887156 i	2q21	135066476	MGAT5^	52	C	0.113	0.115	5.29x10- 7	0.84 (0.78-0.90)		intron
rs2196171 i	2q33	198889807	PLCL1	51	T	0.465	0.5	4.65x10- 7	0.89 (0.85-0.93)		intron
rs6738825	2q33	198896895	PLCL1	51	T	0.46	0.494	1.27x10- 6	0.90 (0.86-0.94)	1.27x10- 6	intron
rs4921317 d	5q33	158538277	LOC285627	49	C	0.48	0.47	1.46x10- 5	1.17 (1.09-1.25)	1.94x10- 5	intron
rs6869688	5q33	158883027	LOC285627	49	C	0.467	0.493	3.38x10- 7	0.89 (0.85-0.93)	3.97x10- 7	intron
rs7720046 i	5q33	158884535	LOC285627	49	G	0.467	0.493	2.92x10- 7	0.89 (0.85-0.93)		intron
rs71567468 i	6p21	34816070	DEF6-PPARD	56	T	0.057	0.042	8.70x10- 7	1.29 (1.17-1.43)		intron
rs6920432 d	6p21	35298662	DEF6-PPARD	56	G	0.1	0.08	7.40x10- 4	1.15 (1.06-1.25)	7.40x10- 4
rs1039917	8p23	8718850	MFHAS1	43	A	0.397	0.375	1.48x10- 7	1.13 (1.08-1.18)	1.48x10- 7	intron
rs12156002	8q24	129190544	PVT1-BC009730	48	A	0.194	0.221	2.87x10- 7	0.87 (0.82-0.92)	2.44x10- 7
rs6651252 d	8q24	129567181	PVT1-BC009730	48	C	0.119	0.131	8.80x10- 6	0.85 (0.79-0.91)	8.22x10- 6
rs11788118	9q22	102337331	AK057451	57	A	0.205	0.224	1.07x10- 6	0.88 (0.83-0.92)	1.07x10- 6
rs10819689 i	9q22	102400263	AK057451	57	T	0.202	0.221	9.26x10- 7	0.87 (0.83-0.92)		intron
rs12722558	10p15	6070276	IL2RA	46	A	0.124	0.114	2.69x10- 3	1.11 (1.04-1.18)	9.40x10- 5	intron
rs10905718	10p15	6114856	IL2RA	46	G	0.319	0.308	3.99x10- 6	1.12 (1.07-1.17)	1.86x10- 7
rs112123005	10p15	6472492	IL2RA	46	C	0.024	0.02	1.64x10- 4	1.33 (1.14-1.53)	2.75x10- 4	intron
rs113304138 d	10p15	6564277	IL2RA	46	G	0.008	0.013	2.03x10- 4	0.65 (0.51-0.81)	2.78x10- 4	intron
rs2732549	11p13	35088399	PDHX-CD44	58	G	0.408	0.441	9.73x10- 7	0.90 (0.86-0.94)	9.73x10- 7
rs507230 P	11p13	35129172	PDHX-CD44	58	G	0.451	0.486	1.25x10- 5	0.91 (0.87-0.95)
rs223881	16q13	57386566	PLLP-CCL22	44	T	0.263	0.236	3.19x10- 7	1.14 (1.08-1.20)	3.19x10- 7
rs223883 i	16q13	57388730	PLLP-CCL22	44	G	0.25	0.224	1.64x10- 7	1.15 (1.09-1.21)
rs1170436 d	16q22	68607486	ZFP90	55	A	0.248	0.221	8.50x10- 7	1.17 (1.10-1.25)	8.50x10- 7	intron
rs11673460 d	19p13	18191621	LRRC25-SSBP4	53	T	0.054	0.06	3.41x10- 3	0.86 (0.78-0.95)	5.84x10- 4	intron
rs425648	19p13	18202112	LRRC25-SSBP4	53	A	0.177	0.196	2.59x10- 4	0.90 (0.85-0.95)	2.18x10- 4	intron
rs12971295 i	19p13	18517331	LRRC25-SSBP4	53	A	0.258	0.288	6.67x10- 7	0.88 (0.84-0.93)
rs13344313	19p13	18517767	LRRC25-SSBP4	53	A	0.259	0.29	7.03x10- 7	0.88 (0.84-0.93)	1.36x10- 6
rs7679 d	20q13	44576502	NCOA5-CD40	41	C	0.177	0.19	3.10x10- 4	0.89 (0.83-0.95)	1.62x10- 3	intron,untranslated-3
rs6131014	20q13	44737383	NCOA5-CD40	41	C	0.279	0.306	1.25x10- 7	0.88 (0.84-0.92)	5.29x10- 7
rs4810485 P	20q13	44747947	NCOA5-CD40	41	A	0.275	0.248	1.10x10- 5	1.12 (1.06-1.17)		intron
Legend:
* – Named by the genes bounding the region of association, unless literature strongly implicated a specific gene.
i – imputed SNP
d or r – dominant, or recessive model; if not noted, additive model was used
† - dbSNP’s predicted functional effect
P – Published association - this SNP has been identified as causal or as the most significant SNP in gene region

## Sheet: A3
Supplementary Table 2. All ancestry-specific non-HLA associated regions (by p-value association tier).
A3. EA Tier 3
Most Significant SNP(s)	Chr.	Position (Build 37)	Gene Region*	Region Rank	Ref. Allele	RAF Case	RAF Control	P-value	OR (95% CI)	Regional Stepwise P-value	dbSNP Function†
rs6673129 d	1p36	2202774	SKI	452	A	0.169	0.156	3.77x10- 3	1.10 (1.03-1.18)	3.77x10- 3	intron
rs114800103 d	1p36	2778059	TTC34-ACTRT2	443	A	0.034	0.03	3.58x10- 3	1.20 (1.06-1.37)	3.58x10- 3
rs9651118	1p36	11862214	MTHFR	98	G	0.206	0.24	3.07x10- 5	0.89 (0.85-0.94)	3.07x10- 5	intron
rs4579751	1p36	14354311	PRDM2	340	T	0.157	0.139	1.77x10- 3	1.10 (1.04-1.17)	1.77x10- 3	intron
rs10916668	1p36	20233086	OTUD3	298	T	0.069	0.065	2.17x10- 3	1.14 (1.05-1.25)	2.17x10- 3	intron,missense
rs12408855 i	1p36	20284874	PLA2G2E-PLA2G2A	298	C	0.115	0.104	1.25x10- 3	1.13 (1.05-1.21)
rs4648892	1p36	23720185	TCEA3	451	C	0.261	0.272	5.22x10- 3	0.93 (0.89-0.98)	5.22x10- 3	intron
rs2275355 i	1p36	23724183	TCEA3	451	C	0.267	0.279	3.76x10- 3	0.93 (0.88-0.98)		intron
rs196410 i	1p36	24850875	RCAN3	416	G	0.449	0.477	3.09x10- 3	0.94 (0.90-0.98)		intron
rs196432	1p36	24861704	RCAN3	416	A	0.455	0.483	4.98x10- 3	0.94 (0.90-0.98)	4.98x10- 3	coding-synon,missense
rs34884803 i	1p36	26334978	PAFAH2-EXTL1	231	C	0.199	0.213	6.52x10- 4	0.91 (0.86-0.96)
rs12743484	1p36	26335929	PAFAH2-EXTL1	231	T	0.199	0.212	9.08x10- 4	0.91 (0.86-0.96)	9.08x10- 4	intron
rs1372372 d	1p35	30120947		531	T	0.225	0.231	5.59x10- 3	0.92 (0.86-0.97)	5.59x10- 3
rs10889449	1p34	38651608	MIR3659	166	A	0.444	0.473	2.43x10- 4	0.92 (0.88-0.96)	2.43x10- 4
rs2982846 d	1p32	52279650	NRD1	351	T	0.347	0.343	2.64x10- 3	1.10 (1.03-1.17)	2.64x10- 3	intron
rs34743561 i	1p32	52335096	NRD1	351	A	0.342	0.337	1.97x10- 3	1.08 (1.03-1.13)		intron
rs4927193	1p32	55509872	PCSK9	278	G	0.132	0.143	1.03x10- 3	0.90 (0.85-0.96)	1.03x10- 3	intron
rs10889681	1p31	67799170	IL12RB2	59	T	0.209	0.176	1.06x10- 6	1.15 (1.09-1.21)	4.95x10- 5	intron
rs3790564	1p31	67806454	IL12RB2	59	A	0.154	0.172	2.77x10- 6	0.87 (0.82-0.92)	1.26x10- 4	intron
rs7522008 r	1p31	77584846	PIGK	331	T	0.403	0.406	1.69x10- 3	1.14 (1.05-1.24)	1.69x10- 3	intron
rs2044264 d	1p22	88965798	AK123834	262	C	0.019	0.015	9.13x10- 4	1.33 (1.12-1.57)	9.13x10- 4
rs72952888	1p22	92414006	TGFBR3-BRDT	303	T	0.094	0.085	2.34x10- 3	1.12 (1.04-1.21)	2.34x10- 3	near-gene-5
rs11803383 i	1p22	92911356	RPAP2-GFI1	303	T	0.428	0.436	1.33x10- 3	0.93 (0.89-0.97)
rs11164848 i	1p22	93421110	FAM69A	152	T	0.447	0.468	1.89x10- 4	0.92 (0.88-0.96)		intron
rs771459	1p22	93820588	DR1	152	A	0.193	0.18	1.95x10- 3	1.09 (1.03-1.15)	1.95x10- 3	intron
rs17100664	1p21	98584403	AK094607	421	G	0.062	0.052	5.65x10- 3	1.14 (1.04-1.25)	5.65x10- 3
rs116818286 i	1p21	98596347	AK094607	421	G	0.049	0.041	3.17x10- 3	1.18 (1.06-1.31)
rs1350176 d	1p21	99495135	LOC100129620	150	A	0.258	0.25	1.84x10- 4	1.13 (1.06-1.20)	1.84x10- 4	intron
rs2095731	1p13	112034476	ADORA3	335	A	0.313	0.302	1.72x10- 3	1.08 (1.03-1.13)	1.72x10- 3	intron
rs1777619 i	1p13	112976599	CTTNBP2NL	174	G	0.153	0.144	2.72x10- 4	1.12 (1.05-1.19)		intron
rs4644492	1p13	113021218	WNT2B	174	G	0.382	0.367	4.93x10- 4	1.08 (1.04-1.13)	4.93x10- 4	intron
rs9887785 d	1p13	117256697	MIR320B1-CD2	208	T	0.376	0.362	4.76x10- 4	1.12 (1.05-1.19)	4.76x10- 4
rs835574 d	1p12	120463230	NOTCH2	75	T	0.142	0.123	2.24x10- 5	1.17 (1.09-1.25)	2.24x10- 5	intron
rs2453042 i	1p12	120528932	NOTCH2	75	A	0.14	0.122	6.52x10- 6	1.16 (1.09-1.24)		intron
rs17362529	1q21	147237930	GJA5	457	C	0.141	0.147	3.82x10- 3	0.91 (0.86-0.97)	3.82x10- 3	intron
rs6663448	1q21	152894627	IVL-SPRR4	448	T	0.475	0.492	5.63x10- 3	0.94 (0.90-0.98)	5.63x10- 3
rs11581802 i	1q21	152936164	IVL-SPRR4	448	A	0.473	0.49	3.70x10- 3	0.94 (0.90-0.98)
rs11804305	1q21	154424497	IL6R	124	A	0.155	0.169	9.03x10- 5	0.89 (0.84-0.94)	9.03x10- 5	intron
rs928596	1q22	155947875	ARHGEF2	408	A	0.268	0.258	3.20x10- 3	1.08 (1.03-1.13)	3.20x10- 3	intron,untranslated-5
rs61813286 i	1q22	155948645	ARHGEF2	408	G	0.272	0.261	2.95x10- 3	1.08 (1.03-1.13)		intron,near-gene-5
rs9427315 d	1q23	157771028	FCRL1	237	G	0.041	0.05	7.03x10- 4	0.83 (0.74-0.92)	7.03x10- 4	intron
rs9887904	1q23	158978596	IFI16	89	T	0.14	0.118	1.39x10- 5	1.15 (1.08-1.23)	1.39x10- 5	near-gene-5
rs1061511	1q23	160189500	DCAF8	216	C	0.448	0.437	3.14x10- 3	1.07 (1.02-1.12)	3.14x10- 3	intron
rs11586476 i	1q23	160387591	VANGL2	216	C	0.252	0.269	5.21x10- 4	0.92 (0.87-0.96)		intron
rs3766374 d	1q23	160720554	SLAMF7	172	T	0.307	0.296	2.65x10- 4	1.12 (1.05-1.19)	2.65x10- 4	intron
rs164178	1q23	162357653	C1orf226-SH2D1B	336	C	0.366	0.368	1.72x10- 3	0.93 (0.89-0.97)	1.72x10- 3
rs2056626 d	1q24	167420425	CD247	369	C	0.387	0.401	2.39x10- 3	0.91 (0.85-0.97)	2.39x10- 3	intron
rs7540556 r	1q24	169531442	F5	312	T	0.428	0.442	1.42x10- 3	0.88 (0.81-0.95)	1.42x10- 3	intron
rs10798176	1q24	172675525	FASLG	60	C	0.17	0.185	1.58x10- 6	0.87 (0.82-0.92)	1.58x10- 6
rs12741962	1q25	182256522	ZNF648-GLUL	394	G	0.466	0.452	3.87x10- 3	1.07 (1.02-1.11)	3.87x10- 3	intron
rs12742128 i	1q25	182256592	ZNF648-GLUL	394	G	0.467	0.452	2.76x10- 3	1.07 (1.02-1.12)		intron
rs1053093 d	1q25	183905073	GLT25D2	469	A	0.272	0.266	4.04x10- 3	1.09 (1.03-1.16)	4.04x10- 3	intron,untranslated-3
rs2816317	1q31	192536385	RGS1	202	C	0.165	0.182	4.12x10- 4	0.90 (0.85-0.95)	4.12x10- 4
rs10922144 d	1q31	196823300	CFHR4	123	A	0.197	0.214	9.02x10- 5	0.88 (0.83-0.94)	9.02x10- 5
rs1539414 d	1q31	197743506	DENND1B	270	A	0.221	0.206	9.65x10- 4	1.11 (1.04-1.18)	9.65x10- 4	intron
rs17610618	1q31	198609908	PTPRC	116	A	0.232	0.223	2.13x10- 4	1.10 (1.05-1.16)	7.55x10- 5	intron
rs6680666	1q32	198929441	LOC100131234	116	C	0.23	0.206	4.62x10- 4	1.10 (1.04-1.16)	1.94x10- 4
rs10800816	1q32	202125363	PTPN7	284	G	0.423	0.416	1.09x10- 3	1.08 (1.03-1.13)	1.09x10- 3	intron
rs1340237	1q32	203196281	CHIT1	514	T	0.257	0.242	4.95x10- 3	1.07 (1.02-1.13)	4.95x10- 3	intron
rs12145347 d	1q32	204244473	PLEKHA6	480	T	0.169	0.163	4.23x10- 3	1.10 (1.03-1.18)	4.23x10- 3	intron
rs6540433 i	1q32	207653395	CR2	84	C	0.168	0.149	1.03x10- 5	1.14 (1.08-1.21)		missense
rs4844600 d	1q32	207679307	CR1	84	A	0.203	0.19	4.01x10- 5	1.14 (1.07-1.22)	4.01x10- 5	coding-synon,missense
rs17546779	1q41	215231408	KCNK2	136	C	0.065	0.082	1.36x10- 4	0.85 (0.78-0.92)	1.36x10- 4	intron
rs6700189 i	1q42	226259807	C1orf55-BC032899	363	G	0.261	0.248	2.28x10- 3	1.08 (1.03-1.14)		near-gene-3
rs12096737	1q42	226276554	BC032899	363	A	0.253	0.24	2.99x10- 3	1.08 (1.03-1.13)	2.99x10- 3
rs7533588 r	1q42	227942842	SNAP47	141	T	0.42	0.434	1.51x10- 4	0.86 (0.79-0.93)	1.51x10- 4	intron
rs16858884	1q42	233359584	PCNXL2	347	C	0.394	0.38	1.93x10- 3	1.07 (1.03-1.12)	1.93x10- 3	intron
rs2891663	1q42	236034274	LYST	198	T	0.228	0.244	4.91x10- 4	0.91 (0.87-0.96)	4.91x10- 4	intron
rs6673121 i	1q42	236040948	LYST	198	C	0.23	0.246	3.88x10- 4	0.91 (0.87-0.96)		intron
rs9428886	1q43	241854809	WDR64	410	C	0.107	0.097	2.99x10- 3	1.11 (1.04-1.20)	2.99x10- 3	intron
rs10209543	2p25	557205	TMEM18	306	C	0.075	0.08	1.36x10- 3	0.87 (0.80-0.95)	1.36x10- 3
rs7580177	2p25	1693035	PXDN	462	T	0.289	0.305	3.90x10- 3	0.93 (0.89-0.98)	3.90x10- 3	intron
rs1470475 d	2p25	4824073		170	T	0.342	0.323	2.54x10- 4	1.12 (1.06-1.20)	2.54x10- 4
rs16864190 d	2p25	5918416	LOC150622	517	A	0.042	0.034	5.07x10- 3	1.18 (1.05-1.33)	5.07x10- 3
rs12464087	2p24	15902912	AK093525-MYCNOS	423	A	0.109	0.098	3.21x10- 3	1.11 (1.04-1.19)	3.21x10- 3
rs7606861 d	2p24	18484044		454	T	0.388	0.392	3.78x10- 3	0.91 (0.85-0.97)	3.78x10- 3
rs4476350 i	2p24	19100366		244	T	0.234	0.235	7.76x10- 4	0.92 (0.87-0.96)
rs11096566	2p24	19102372		244	T	0.234	0.235	1.00x10- 3	0.92 (0.87-0.97)	1.00x10- 3
rs4666298	2p24	20420732	SDC1	309	G	0.16	0.188	1.79x10- 3	0.91 (0.86-0.97)	1.79x10- 3	intron
rs6756819 i	2p24	20571673	PUM2-RHOB	309	A	0.294	0.325	1.39x10- 3	0.93 (0.88-0.97)
rs114568253	2p23	25460363	DNMT3A	434	A	0.045	0.036	3.50x10- 3	1.18 (1.06-1.32)	3.50x10- 3	intron
rs1355208	2p23	30445322	YPEL5-LBH	138	A	0.337	0.362	1.39x10- 4	0.91 (0.87-0.96)	1.39x10- 4
rs13425999	2p22	33702203	RASGRP3	149	T	0.057	0.072	1.76x10- 4	0.84 (0.77-0.92)	1.76x10- 4	intron
rs2161070 r	2p22	41230298		230	T	0.222	0.223	6.43x10- 4	0.77 (0.67-0.90)	6.43x10- 4
rs7601533 d	2p16	52318474		519	A	0.452	0.458	5.10x10- 3	0.91 (0.85-0.97)	5.10x10- 3	intron
rs75096128 i	2p16	53985842	ASB3	418	T	0.034	0.027	3.14x10- 3	1.22 (1.07-1.40)		intron
rs2287339	2p16	53992593	ASB3	418	T	0.031	0.024	4.53x10- 3	1.21 (1.06-1.38)	4.53x10- 3	coding-synon,intron,untranslated-5
rs10197217	2p15	62496667	B3GNT2-TMEM17	398	T	0.452	0.429	2.80x10- 3	1.07 (1.02-1.12)	2.80x10- 3
rs2576837 d	2p14	64339277	PELI1	478	G	0.242	0.259	4.22x10- 3	0.91 (0.86-0.97)	4.22x10- 3	intron
rs6743585	2p14	65555720	SPRED2	102	G	0.176	0.181	4.45x10- 4	0.90 (0.85-0.96)	9.97x10- 5	intron
rs2244364 r	2p14	65710328	FLJ16124	102	C	0.408	0.386	1.33x10- 4	1.18 (1.08-1.28)	3.61x10- 5
rs55869446 i	2p14	68586419	CNRIP1-PLEK	100	A	0.381	0.403	3.18x10- 5	0.91 (0.87-0.95)
rs1016350	2p13	68601816	PLEK	100	C	0.396	0.416	4.10x10- 5	0.91 (0.87-0.95)	4.10x10- 5	intron
rs13000817 d	2p13	70273707	PCBP1-AS1	465	T	0.238	0.24	3.93x10- 3	1.10 (1.03-1.17)	3.93x10- 3	intron
rs17759986	2p11	84902683	DNAH6	328	G	0.038	0.048	1.65x10- 3	0.84 (0.75-0.94)	1.65x10- 3	intron
rs73966422 i	2q11	100754089	AFF3	444	G	0.119	0.125	3.61x10- 3	0.91 (0.85-0.97)		intron
rs12712067	2q11	100763900	AFF3-BC105019	444	A	0.352	0.355	5.17x10- 3	0.94 (0.90-0.98)	5.17x10- 3
rs1369481 d	2q11	101511959	NPAS2	220	A	0.278	0.294	5.43x10- 4	0.90 (0.84-0.95)	5.43x10- 4	intron
rs116101946 d	2q11	102394868	MAP4K4	239	A	0.022	0.016	4.48x10- 3	1.26 (1.08-1.48)	4.48x10- 3	intron
rs12613330 i	2q11	102664460	IL1R2-IL1R1	239	C	0.359	0.375	7.11x10- 4	0.92 (0.88-0.97)
rs3769503 d	2q12	106477285	NCK2	222	A	0.094	0.089	5.74x10- 4	1.15 (1.06-1.25)	5.74x10- 4	intron
rs724710	2q13	111907691	BCL2L11	308	T	0.319	0.322	1.38x10- 3	0.93 (0.88-0.97)	1.38x10- 3	coding-synon,intron,untranslated-3
rs2723196 d	2q13	113690077	IL37-IL36G	529	T	0.081	0.087	5.52x10- 3	0.89 (0.82-0.97)	5.52x10- 3
rs11681903 d	2q14	118873636	INSIG2	523	T	0.177	0.169	5.24x10- 3	1.10 (1.03-1.17)	5.24x10- 3
rs936126	2q14	129124335	HS6ST1	183	T	0.513	0.497	3.17x10- 4	1.08 (1.04-1.13)	3.17x10- 4
rs3109154	2q21	133342529	GPR39	165	T	0.409	0.429	2.35x10- 4	0.92 (0.88-0.96)	2.35x10- 4	intron
rs12992815	2q21	136563248	LCT	210	G	0.097	0.092	1.20x10- 3	0.88 (0.82-0.95)	1.20x10- 3	intron
rs55634455 i	2q21	136593694	LCT	210	C	0.096	0.092	4.77x10- 4	0.87 (0.81-0.94)		intron
rs13383488 d	2q24	164611654		487	A	0.039	0.033	4.50x10- 3	1.19 (1.05-1.34)	4.50x10- 3
rs746179 d	2q31	174026324	ZAK	346	C	0.191	0.178	1.90x10- 3	1.11 (1.04-1.18)	1.90x10- 3	intron
rs2600694	2q31	175596832	BC046497	212	G	0.401	0.419	5.54x10- 4	0.92 (0.88-0.97)	5.54x10- 4
rs2123115 i	2q31	175597391	BC046497	212	G	0.401	0.418	4.95x10- 4	0.92 (0.88-0.97)
rs16867384	2q31	182111206	AK125001	181	G	0.232	0.224	6.13x10- 4	1.09 (1.04-1.15)	6.13x10- 4	intron
rs13410482 i	2q31	182166244	AK125001	181	A	0.322	0.339	2.94x10- 4	0.92 (0.88-0.96)		intron
rs10931167 r	2q32	186141413		300	T	0.388	0.396	1.29x10- 3	0.87 (0.80-0.95)	1.29x10- 3
rs11685321 d	2q32	189397071	GULP1	392	T	0.449	0.44	2.73x10- 3	1.11 (1.04-1.18)	2.73x10- 3	intron
rs3731570	2q33	198317783	SF3B1-COQ10B	88	C	0.499	0.524	3.90x10- 4	0.92 (0.88-0.97)	3.90x10- 4	near-gene-5
rs11891750 i	2q33	198434319	MOB4-RFTN2	88	G	0.485	0.513	1.35x10- 5	0.91 (0.87-0.95)
rs3769433	2q33	201333001	SPATS2L	494	T	0.525	0.506	4.64x10- 3	1.07 (1.02-1.11)	4.64x10- 3	intron
rs16837131	2q33	202173812	ALS2CR12	90	A	0.109	0.091	3.29x10- 5	1.17 (1.08-1.25)	3.29x10- 5	intron
rs2019097 i	2q33	202193463	ALS2CR12	90	G	0.112	0.094	1.47x10- 5	1.17 (1.09-1.26)		intron
rs10197010 d	2q33	204740171	CTLA4-ICOS	158	C	0.207	0.192	2.09x10- 4	1.13 (1.06-1.20)	2.09x10- 4
rs13384308 d	2q33	206795827	NRP2-INO80D	195	G	0.198	0.183	3.73x10- 4	1.12 (1.05-1.20)	3.73x10- 4
rs1012525 d	2q33	207537673	DYTN	266	T	0.097	0.106	9.47x10- 4	0.88 (0.81-0.95)	9.47x10- 4	intron
rs10197379 d	2q34	214061239	IKZF2-LOC100130451	203	C	0.09	0.097	1.29x10- 3	0.88 (0.81-0.95)	1.29x10- 3
rs13001747 i	2q34	214079793	IKZF2-LOC100130451	203	C	0.086	0.095	4.18x10- 4	0.87 (0.80-0.94)
rs4674267 i	2q35	219046437	CXCR1-ARPC2	277	T	0.443	0.415	1.02x10- 3	1.08 (1.03-1.12)
rs57545959	2q35	219047718	CXCR1-ARPC2	277	A	0.448	0.42	1.09x10- 3	1.08 (1.03-1.12)	1.09x10- 3
rs13394788	2q36	229099967		501	G	0.243	0.258	5.66x10- 3	0.93 (0.89-0.98)	5.66x10- 3
rs1609265 i	2q36	229140950		501	C	0.248	0.263	4.75x10- 3	0.93 (0.89-0.98)
rs2675954 r	2q37	233750627	NGEF	185	C	0.308	0.304	3.22x10- 4	1.21 (1.09-1.34)	3.22x10- 4	intron
rs12692144	2q37	235448589	ARL4C	267	C	0.431	0.444	9.62x10- 4	0.93 (0.89-0.97)	9.62x10- 4
rs7566072 r	2q37	236203142	SH3BP4-AGAP1	272	C	0.228	0.226	9.71x10- 4	1.26 (1.10-1.44)	9.71x10- 4
rs10202434	2q37	238251035	COL6A3	400	G	0.128	0.119	2.85x10- 3	1.11 (1.04-1.18)	2.85x10- 3	intron
rs12474299	2q37	239674389	TWIST2	515	G	0.148	0.157	5.05x10- 3	0.92 (0.86-0.97)	5.05x10- 3
rs7566538	2q37	241654958	KIF1A	130	G	0.367	0.35	1.17x10- 4	1.09 (1.05-1.14)	1.17x10- 4	untranslated-3
rs13026988 i	2q37	242407179	FARP2	111	A	0.237	0.213	6.76x10- 5	1.11 (1.06-1.17)		intron
rs10933559	2q37	242407746	FARP2	111	C	0.233	0.209	9.77x10- 5	1.11 (1.05-1.17)	9.77x10- 5	coding-synon
rs3773377	3p26	419143	BC065754	433	A	0.402	0.422	3.40x10- 3	0.94 (0.90-0.98)	3.40x10- 3	intron
rs463149 d	3p26	6821860	GRM7	516	G	0.351	0.364	5.05x10- 3	0.91 (0.86-0.97)	5.05x10- 3	intron
rs1499077 r	3p26	7424340	GRM7	532	G	0.469	0.461	5.61x10- 3	1.11 (1.03-1.20)	5.61x10- 3	intron
rs10510388 d	3p26	8257574	LOC100288428	147	C	0.337	0.36	1.72x10- 4	0.89 (0.83-0.94)	1.72x10- 4
rs17036143	3p25	12294727	SYN2-PPARG	108	T	0.136	0.125	5.60x10- 5	1.14 (1.07-1.22)	5.60x10- 5
rs7639882 d	3p24	16985272	PLCL2	260	T	0.289	0.268	9.03x10- 4	1.11 (1.04-1.18)	9.03x10- 4	intron
rs7633180 d	3p24	18698812	SATB1	527	G	0.405	0.383	5.40x10- 3	1.10 (1.03-1.17)	5.40x10- 3
rs9827931 d	3p24	21298640	VENTXP7	458	T	0.518	0.533	3.83x10- 3	0.90 (0.83-0.97)	3.83x10- 3
rs4375990 r	3p24	24774912	MIR4792	288	G	0.482	0.48	1.12x10- 3	1.13 (1.05-1.21)	1.12x10- 3
rs6780105 d	3p24	25303705	RARB	245	G	0.172	0.165	7.85x10- 4	1.12 (1.05-1.20)	7.85x10- 4	intron
rs376072 d	3p24	28076283		107	A	0.275	0.291	5.36x10- 5	0.88 (0.83-0.94)	5.36x10- 5
rs9821576	3p24	29928319	RBMS3	142	T	0.277	0.264	1.52x10- 4	1.10 (1.05-1.15)	1.52x10- 4	intron
rs9855205	3p21	45935698	CCR9	274	A	0.12	0.109	1.51x10- 3	1.12 (1.04-1.20)	1.51x10- 3	intron
rs9823523 i	3p21	45937117	CCR9	274	T	0.123	0.111	9.79x10- 4	1.12 (1.05-1.20)		intron
rs11539148	3p21	49138810	QARS	302	C	0.053	0.065	1.32x10- 3	0.86 (0.78-0.94)	1.32x10- 3	near-gene-5,missense
rs62262116	3p21	50001152	RBM6	330	C	0.069	0.078	4.98x10- 3	0.89 (0.82-0.96)	4.98x10- 3	intron
rs62260817 i	3p21	50485986	CACNA2D2	330	G	0.064	0.075	1.68x10- 3	0.87 (0.80-0.95)		intron
rs79821347	3p21	50531835	CACNA2D2	301	A	0.053	0.064	1.31x10- 3	0.86 (0.78-0.94)	1.31x10- 3	intron
rs7625006	3p21	51372940	DOCK3	305	T	0.15	0.138	1.34x10- 3	1.11 (1.04-1.18)	1.34x10- 3	intron
rs357999	3p14	55116503	CACNA2D3	382	G	0.189	0.201	2.64x10- 3	0.92 (0.87-0.97)	2.64x10- 3
rs4283545 d	3p14	57200758	IL17RD	310	C	0.364	0.376	1.40x10- 3	0.90 (0.85-0.96)	1.40x10- 3	intron,near-gene-5
rs9311929 r	3p14	64995557	ADAMTS9-AS2	373	G	0.484	0.473	2.46x10- 3	1.12 (1.04-1.20)	2.46x10- 3	intron
rs11705804	3p14	66791685		273	G	0.184	0.174	9.75x10- 4	1.10 (1.04-1.17)	9.75x10- 4
rs533852 r	3q12	100994497	IMPG2	82	G	0.505	0.519	1.01x10- 5	0.85 (0.80-0.92)	1.01x10- 5	intron
rs1707603	3q12	101647088	NFKBIZ-LOC152225	294	C	0.324	0.333	2.98x10- 3	0.93 (0.89-0.98)	2.98x10- 3
rs78712140 i	3q12	101715829	LOC152225	294	C	0.102	0.106	1.17x10- 3	0.89 (0.82-0.95)		near-gene-3
rs9861188 d	3q13	117449955		178	A	0.46	0.443	2.83x10- 4	1.13 (1.06-1.21)	2.83x10- 4
rs4482697 d	3q13	121536497	IQCB1	132	T	0.36	0.348	4.78x10- 4	1.12 (1.05-1.19)	1.25x10- 4	intron
rs9822949 i	3q13	121541239	IQCB1	132	G	0.267	0.29	3.65x10- 4	0.92 (0.87-0.96)		intron
rs4678000 d	3q13	121890735	CD86-CASR	132	T	0.389	0.41	5.23x10- 4	0.89 (0.84-0.95)	1.52x10- 4
rs1983208	3q26	161754109		325	C	0.455	0.452	1.95x10- 3	1.07 (1.03-1.12)	1.95x10- 3
rs9884026 i	3q26	161761778		325	G	0.455	0.452	1.57x10- 3	1.07 (1.03-1.12)
rs1920120 i	3q26	169502180	MYNN	226	C	0.253	0.271	6.11x10- 4	0.92 (0.87-0.96)		intron
rs1997392	3q26	169509652	MYNN-LRRC34	226	T	0.253	0.27	7.17x10- 4	0.92 (0.87-0.96)	7.17x10- 4
rs559311 i	3q26	170451587	BC039437	393	T	0.109	0.123	2.76x10- 3	0.90 (0.84-0.96)
rs9880289	3q26	170931699	TNIK	393	C	0.032	0.037	3.18x10- 3	0.83 (0.74-0.94)	3.18x10- 3	intron
rs1435649 d	3q26	177594938	AK056252	535	A	0.319	0.308	5.70x10- 3	1.09 (1.03-1.16)	5.70x10- 3	intron
rs13095186 i	3q27	187694767	BCL6-LPP-AS2	499	T	0.405	0.429	4.70x10- 3	0.94 (0.90-0.98)
rs4686912	3q27	187702211	BCL6-LPP-AS2	499	G	0.399	0.423	5.59x10- 3	0.94 (0.90-0.98)	5.59x10- 3
rs35370245 d	3q29	196771554	DLG1	350	G	0.056	0.05	1.97x10- 3	1.17 (1.06-1.29)	1.97x10- 3	coding-synon
rs4690055	4p16	2748663	TNIP2	168	A	0.443	0.47	2.45x10- 4	0.92 (0.88-0.96)	2.45x10- 4	intron
rs4234726 d	4p16	6272888	WFS1	368	C	0.271	0.292	2.38x10- 3	0.91 (0.85-0.97)	2.38x10- 3	intron
rs907526 d	4p16	7084835	GRPEL1-FLJ36777	67	G	0.295	0.271	1.89x10- 4	1.12 (1.06-1.20)	3.05x10- 4
rs4610334 d	4p16	7258502	SORCS2	67	G	0.133	0.113	3.63x10- 6	1.19 (1.10-1.28)	6.24x10- 6	intron
rs6449173 i	4p16	9966105	SLC2A9	215	G	0.236	0.215	5.07x10- 4	1.10 (1.04-1.16)		intron
rs7442295	4p16	9966380	SLC2A9	215	C	0.231	0.21	7.88x10- 4	1.09 (1.04-1.15)	7.88x10- 4	intron
rs4355385	4p16	10566959	CLNK	437	C	0.061	0.052	5.10x10- 3	1.14 (1.04-1.26)	5.10x10- 3	intron
rs61794854 i	4p16	10622592	CLNK	437	A	0.066	0.057	3.53x10- 3	1.15 (1.05-1.27)		intron
rs4580644 d	4p15	15785201	CD38	196	A	0.487	0.497	3.83x10- 4	0.88 (0.82-0.95)	3.83x10- 4	intron
rs12507142 i	4p15	17656103	FAM184B	380	A	0.379	0.387	2.61x10- 3	0.93 (0.89-0.98)		intron
rs1860598	4p15	17657360	FAM184B	380	G	0.381	0.389	3.33x10- 3	0.93 (0.89-0.98)	3.33x10- 3	intron
rs13123614 d	4p15	23638099	PPARGC1A	159	C	0.381	0.37	2.11x10- 4	1.13 (1.06-1.20)	2.11x10- 4
rs4293757	4p15	30943209	PCDH7	156	C	0.226	0.242	2.05x10- 4	0.91 (0.86-0.96)	2.05x10- 4	intron
rs4974949	4p14	39814064	UBE2K-PDS5A	460	G	0.156	0.146	3.87x10- 3	1.09 (1.03-1.16)	3.87x10- 3
rs73245892 i	4p12	46916798	COX7B2-GABRA4	144	A	0.086	0.103	1.59x10- 4	0.86 (0.80-0.93)
rs7439087 r	4p12	47397000	GABRB1	144	C	0.34	0.329	1.15x10- 3	1.17 (1.07-1.29)	1.15x10- 3	intron
rs2055802	4p11	48211005	TEC	225	G	0.517	0.538	9.11x10- 4	0.93 (0.89-0.97)	9.11x10- 4	intron
rs7692950 i	4p11	48219341	TEC	225	A	0.521	0.542	6.09x10- 4	0.93 (0.89-0.97)		intron
rs1565901	4q13	62407327	LPHN3	395	T	0.157	0.164	2.77x10- 3	0.91 (0.86-0.97)	2.77x10- 3	intron
rs11722709 i	4q13	65775829		275	T	0.215	0.225	9.89x10- 4	0.91 (0.87-0.96)
rs6857709 d	4q13	65784245	LOC401134	275	T	0.24	0.248	2.01x10- 3	0.91 (0.85-0.96)	2.01x10- 3	intron
rs1441904 d	4q21	77151880	FAM47E	483	C	0.29	0.274	4.43x10- 3	1.09 (1.03-1.16)	4.43x10- 3	intron
rs4859711 d	4q21	77665279	SHROOM3	66	A	0.217	0.208	2.74x10- 6	1.16 (1.09-1.24)	2.74x10- 6	intron
rs1072626	4q23	100407267	ADH7-C4orf17	334	T	0.462	0.46	1.71x10- 3	1.07 (1.03-1.12)	1.71x10- 3
rs56042874 i	4q26	114716364	CAMK2D-AX747415	316	C	0.101	0.092	1.46x10- 3	1.13 (1.05-1.22)
rs4515165 d	4q26	114733870	CAMK2D-AX747415	316	G	0.1	0.092	2.42x10- 3	1.13 (1.04-1.22)	2.42x10- 3
rs71606243 d	4q27	122870453	TRPC3	85	G	0.195	0.214	1.12x10- 5	0.87 (0.81-0.92)	1.12x10- 5	intron
rs1121242 i	4q27	123327216	ADAD1	85	A	0.266	0.282	1.10x10- 5	0.90 (0.85-0.94)		intron
rs11724582	4q27	123391464	IL2-IL21	62	C	0.262	0.28	2.49x10- 6	0.89 (0.84-0.93)	2.49x10- 6
rs907715 d,P	4q27	123535053	IL21	62	A	0.316	0.334	4.92x10- 5	0.88 (0.83-0.94)		intron
rs2455331 r	5p15	643593	CEP72	188	T	0.401	0.419	3.38x10- 4	0.86 (0.79-0.93)	3.38x10- 4	intron,
rs461193 d	5p15	1368997	BC034612	79	G	0.214	0.187	7.56x10- 6	1.16 (1.09-1.23)	7.56x10- 6	intron
rs7714375	5p15	3057014		349	T	0.104	0.116	1.93x10- 3	0.90 (0.83-0.96)	1.93x10- 3
rs11134150	5p15	6224033	FLJ33360	297	C	0.299	0.331	1.24x10- 3	0.92 (0.88-0.97)	1.24x10- 3
rs11134275 i	5p15	8024823	MTRR	425	G	0.427	0.446	3.25x10- 3	0.94 (0.89-0.98)
rs13172944	5p15	8031399	MTRR	425	A	0.424	0.442	3.80x10- 3	0.94 (0.90-0.98)	3.80x10- 3
rs4869426	5p13	35825573	SPEF2-IL7R	387	G	0.371	0.397	2.67x10- 3	0.93 (0.89-0.98)	2.67x10- 3
rs1496453	5q11	54796795	PPAP2A	482	A	0.115	0.124	4.37x10- 3	0.91 (0.85-0.97)	4.37x10- 3	intron
rs424561	5q11	55414509	ANKRD55	234	A	0.448	0.459	9.46x10- 4	0.93 (0.89-0.97)	9.46x10- 4	intron
rs415407 i	5q11	55414956	ANKRD55	234	C	0.449	0.46	6.68x10- 4	0.93 (0.89-0.97)		intron
rs422258 i	5q13	71833723	ZNF366	99	A	0.214	0.228	3.17x10- 5	0.89 (0.85-0.94)
rs33421	5q13	71847277	ZNF366	99	T	0.215	0.228	4.38x10- 5	0.90 (0.85-0.94)	3.40x10- 5
rs266433 d	5q13	72171715	TNPO1	99	A	0.132	0.15	7.81x10- 4	0.89 (0.83-0.95)	5.08x10- 4	intron
rs268794 i	5q13	72236768	TNPO1-FCHO2	211	T	0.13	0.149	4.77x10- 4	0.89 (0.84-0.95)
rs3864261 d	5q13	72358254	FCHO2	211	A	0.136	0.156	6.77x10- 4	0.89 (0.83-0.95)	6.77x10- 4	intron
rs2624217	5q14	86445632	BC034940	470	C	0.238	0.248	4.05x10- 3	0.93 (0.88-0.98)	4.05x10- 3	intron
rs11738358 d	5q15	96057891	CAST	463	A	0.326	0.312	3.91x10- 3	1.10 (1.03-1.17)	3.91x10- 3	intron
rs6886392	5q21	100135865	ST8SIA4	61	C	0.314	0.297	5.16x10- 6	1.12 (1.06-1.17)	5.16x10- 6
rs2548279 i	5q21	100177519	ST8SIA4	61	A	0.365	0.345	2.18x10- 6	1.12 (1.07-1.17)		intron
rs72768698 d	5q21	102591179	PPIP5K2-C5orf30	120	A	0.281	0.257	8.38x10- 5	1.13 (1.06-1.20)	8.38x10- 5
rs255920 i	5q22	111384439	EPB41L4A	442	A	0.333	0.35	3.58x10- 3	0.93 (0.89-0.98)
rs255915	5q22	111387502	EPB41L4A	442	A	0.337	0.355	3.87x10- 3	0.93 (0.89-0.98)	3.87x10- 3
rs6595788 d	5q23	126987061	CTXN3	411	C	0.254	0.268	2.99x10- 3	0.91 (0.86-0.97)	2.99x10- 3	intron,near-gene-5
rs72797320 r	5q31	131834673		155	G	0.38	0.367	2.02x10- 4	1.18 (1.08-1.29)	2.02x10- 4
rs7726414	5q31	133431834	VDAC1-TCF7	151	T	0.057	0.045	6.39x10- 4	1.19 (1.08-1.31)	6.39x10- 4
rs73286503 i	5q31	133547216	CDKL3	151	T	0.076	0.062	1.84x10- 4	1.18 (1.08-1.29)		intron
rs1012172 i	5q32	149714394	ARSI-TCOF1	477	G	0.252	0.244	4.17x10- 3	1.08 (1.02-1.13)
rs6579789	5q32	149715264	ARSI-TCOF1	477	T	0.252	0.244	4.70x10- 3	1.07 (1.02-1.13)	4.70x10- 3
rs7712962 d	5q33	157136907	C5orf52-THG1L	358	G	0.247	0.258	2.25x10- 3	0.91 (0.85-0.97)	2.25x10- 3
rs1864975 d	5q34	166887629	ODZ2	420	C	0.483	0.478	3.16x10- 3	1.11 (1.04-1.19)	3.16x10- 3	intron
rs11750159 i	5q35	171915684	SH3PXD2B	286	A	0.241	0.225	1.12x10- 3	1.09 (1.03-1.15)
rs10085092	5q35	171916583	SH3PXD2B	286	A	0.243	0.227	1.15x10- 3	1.09 (1.03-1.15)	1.15x10- 3
rs59494035 d	5q35	173509939	HMP19	367	T	0.11	0.123	2.33x10- 3	0.89 (0.83-0.96)	2.33x10- 3	intron
rs12524486 d	6p25	445982	IRF4-EXOC2	413	T	0.074	0.081	3.01x10- 3	0.88 (0.80-0.96)	3.01x10- 3
rs4573125 d	6p25	5590701	FARS2	228	T	0.219	0.194	6.22x10- 4	1.12 (1.05-1.19)	6.22x10- 4	intron
rs7764429 d	6p23	14595437		360	G	0.192	0.185	2.26x10- 3	1.11 (1.04-1.18)	2.26x10- 3
rs1267489 i	6p23	14719710		431	T	0.214	0.187	3.37x10- 3	1.09 (1.03-1.15)
rs9476757	6p23	15157289	JARID2	431	G	0.138	0.152	5.21x10- 3	0.92 (0.86-0.97)	5.21x10- 3
rs909788	6p22	16636461	ATXN1	101	A	0.455	0.432	3.26x10- 5	1.10 (1.05-1.15)	5.03x10- 5	intron
rs6912394 d	6p22	16945997	ATXN1	101	C	0.267	0.258	2.64x10- 4	1.12 (1.05-1.19)	4.08x10- 4
rs9366394	6p22	21344035	CDKAL1	192	G	0.263	0.29	3.70x10- 4	0.92 (0.87-0.96)	3.70x10- 4
rs150173969 i	6p22	21345682	CDKAL1	192	A	0.262	0.289	3.62x10- 4	0.92 (0.87-0.96)
rs2057016 i	6p22	22656328		359	C	0.432	0.452	2.25x10- 3	0.93 (0.89-0.98)
rs926571	6p22	22673453		359	C	0.324	0.302	3.62x10- 3	1.07 (1.02-1.12)	3.62x10- 3
rs2499714 d	6p21	34072215	GRM4	87	T	0.098	0.086	3.75x10- 5	1.18 (1.09-1.28)	3.75x10- 5	intron
rs205258 i	6p21	34564243	C6orf106	87	C	0.368	0.335	1.20x10- 5	1.11 (1.06-1.16)		intron
rs7764323	6p21	36345840	ETV7	74	A	0.095	0.111	9.78x10- 6	0.85 (0.79-0.91)	9.78x10- 6	intron
rs916287 i	6p21	36350858	ETV7	74	G	0.111	0.127	6.26x10- 6	0.86 (0.80-0.92)		intron
rs1983891 d	6p21	41536427	FOXP4	253	A	0.282	0.271	8.75x10- 4	1.11 (1.04-1.18)	8.75x10- 4	intron
rs9367646	6p12	55466372	HMGCLL1	223	T	0.355	0.332	5.78x10- 4	1.08 (1.04-1.13)	5.78x10- 4
rs12664535	6p11	57177666	RAB23-PRIM2	76	A	0.481	0.456	6.78x10- 6	1.10 (1.06-1.15)	6.78x10- 6
rs7759743	6q12	65386735	EYS	509	G	0.16	0.155	4.87x10- 3	1.09 (1.03-1.16)	4.87x10- 3	intron
rs4708114 d	6q13	74774958		332	T	0.304	0.32	1.69x10- 3	0.91 (0.85-0.96)	1.69x10- 3
rs2229524	6q14	86199243	NT5E	518	G	0.069	0.059	5.67x10- 3	1.13 (1.04-1.24)	5.67x10- 3	missense
rs9353321 i	6q14	86260756	SNX14	518	T	0.066	0.057	5.10x10- 3	1.14 (1.04-1.26)		intron
rs4707585 d	6q15	90707030	BACH2	97	T	0.275	0.287	3.78x10- 5	0.88 (0.83-0.93)	9.49x10- 5	intron
rs72928038	6q15	90976768	BACH2	97	A	0.179	0.166	3.00x10- 5	1.13 (1.07-1.20)	7.21x10- 5	intron
rs2325399 d	6q15	92450136	BC037927	450	C	0.291	0.277	3.74x10- 3	1.10 (1.03-1.16)	3.74x10- 3
rs4946810	6q21	107420270	BEND3	229	G	0.404	0.377	6.33x10- 4	1.08 (1.03-1.13)	6.33x10- 4	intron
rs352834 d	6q21	109523821	CEP57L1-AK094715	438	A	0.202	0.19	4.33x10- 3	1.10 (1.03-1.17)	4.33x10- 3	intron
rs436872 i	6q21	109553073	CEP57L1-AK094715	438	C	0.204	0.191	3.54x10- 3	1.09 (1.03-1.15)
rs79074797 d	6q21	111589764	KIAA1919	419	G	0.068	0.072	3.14x10- 3	0.87 (0.80-0.96)	3.14x10- 3	untranslated-3
rs1360328 d	6q22	126464236	TRMT11-CENPW	476	C	0.326	0.324	4.16x10- 3	0.91 (0.86-0.97)	4.16x10- 3	intron
rs1413753	6q23	131150504	LOC100507203	401	T	0.308	0.314	3.35x10- 3	0.93 (0.89-0.98)	3.35x10- 3	intron
rs9388867 i	6q23	131228767	EPB41L2	401	A	0.288	0.293	2.86x10- 3	0.93 (0.88-0.98)		intron
rs11154801	6q23	135739355	AHI1	86	T	0.384	0.363	1.12x10- 5	1.11 (1.06-1.16)	1.12x10- 5	intron
rs7770235	6q24	141522436		148	T	0.315	0.336	1.75x10- 4	0.92 (0.87-0.96)	1.75x10- 4
rs17079296	6q25	150412077	ULBP3	474	G	0.124	0.131	4.12x10- 3	0.91 (0.85-0.97)	4.12x10- 3
rs138584427 i	6q25	151781779	C6orf211	471	T	0.055	0.049	4.07x10- 3	1.16 (1.05-1.28)		intron
rs6557142	6q25	151784049	C6orf211	471	A	0.055	0.049	5.05x10- 3	1.15 (1.04-1.27)	5.05x10- 3	intron
rs12211203 d	6q25	154016936		386	C	0.146	0.157	2.87x10- 3	0.90 (0.84-0.96)	2.87x10- 3
rs12207692 i	6q25	154018414		386	A	0.146	0.158	2.67x10- 3	0.91 (0.86-0.97)
rs11756587 d	6q25	158572975	SERAC1	366	T	0.13	0.146	2.32x10- 3	0.90 (0.83-0.96)	2.32x10- 3	intron
rs6923307	6q25	159465624	TAGAP	103	A	0.059	0.073	3.69x10- 5	0.83 (0.76-0.91)	3.69x10- 5	intron
rs78209349 d	6q27	167434606	CCR6	261	C	0.025	0.035	9.10x10- 4	0.80 (0.70-0.91)	9.10x10- 4	intron
rs9283855	6q27	169778429	AK055570	224	G	0.208	0.222	6.60x10- 4	0.91 (0.86-0.96)	6.60x10- 4
rs760583 i	6q27	169780760	AK055570	224	A	0.207	0.221	5.89x10- 4	0.91 (0.86-0.96)
rs910425	6q27	170652191	FAM120B	182	A	0.441	0.454	1.77x10- 3	0.93 (0.89-0.97)	1.77x10- 3	intron
rs6913643 i	6q27	170812155	PSMB1	182	T	0.222	0.209	3.03x10- 4	1.10 (1.05-1.17)
rs12666575	7p22	2004421	MAD1L1	324	T	0.361	0.38	1.56x10- 3	0.93 (0.89-0.97)	1.56x10- 3	intron
rs6945305 d	7p21	8175787	ICA1	72	A	0.067	0.057	5.87x10- 6	1.24 (1.13-1.36)	5.87x10- 6	intron
rs10486135 d	7p21	11528500	THSD7A	193	T	0.405	0.417	3.69x10- 4	0.89 (0.83-0.95)	3.69x10- 4	intron
rs1981601 d	7p15	22202485	RAPGEF5	432	T	0.447	0.434	3.38x10- 3	1.10 (1.03-1.18)	3.38x10- 3	intron
rs73683966 i	7p15	22760011	LOC100506178-LOC541472	160	G	0.225	0.206	2.15x10- 4	1.11 (1.05-1.17)
rs4719714	7p15	22760713	LOC100506178-LOC541472	160	A	0.231	0.212	3.12x10- 4	1.10 (1.04-1.16)	3.12x10- 4
rs10225904	7p15	26869888	SKAP2	213	T	0.228	0.237	5.40x10- 3	0.93 (0.88-0.98)	3.82x10- 3	intron
rs3801814	7p15	26881302	SKAP2	213	C	0.224	0.236	7.00x10- 4	0.91 (0.87-0.96)	4.97x10- 4	intron
rs17160068 i	7p14	31343993	ADCYAP1R1-NEUROD6	485	T	0.439	0.42	4.49x10- 3	1.07 (1.02-1.11)
rs2109842	7p14	31344296	ADCYAP1R1-NEUROD6	485	C	0.44	0.421	5.32x10- 3	1.06 (1.02-1.11)	5.32x10- 3
rs2726101 d	7p14	36235099	EEPD1	299	T	0.202	0.189	1.26x10- 3	1.11 (1.04-1.19)	1.26x10- 3	intron
rs2083146 d	7p14	38557432	AMPH	426	C	0.132	0.126	3.28x10- 3	1.11 (1.04-1.20)	3.28x10- 3	intron
rs6945400	7p12	51079850	GRB10-COBL	379	G	0.459	0.428	2.57x10- 3	1.07 (1.02-1.12)	2.57x10- 3
rs2110258	7p11	56194109	PSPH	491	G	0.454	0.48	4.59x10- 3	0.94 (0.90-0.98)	4.59x10- 3
rs116826605 i	7q11	74337634	PMS2P5-GATSL1	110	A	0.174	0.191	5.72x10- 5	0.89 (0.84-0.94)		near-gene-3
imm_7_74604123	7q11	74766187		110	C	0.431	0.44	3.79x10- 4	0.92 (0.88-0.96)	3.79x10- 4	intron
rs1922240 d	7q21	87183354	ABCB1	502	G	0.338	0.327	4.76x10- 3	1.09 (1.03-1.16)	4.76x10- 3	intron
rs79558495 i	7q22	100365435	ZAN	135	A	0.045	0.033	1.35x10- 4	1.26 (1.12-1.41)		intron
rs11171	7q22	100486110	SRRT	135	A	0.05	0.037	4.99x10- 4	1.21 (1.09-1.34)	4.99x10- 4	coding-synon,intron
rs7810922 d	7q22	101597464	CUX1	329	C	0.18	0.196	1.68x10- 3	0.90 (0.84-0.96)	1.68x10- 3	intron
rs10271373	7q34	138729795	ZC3HAV1	105	T	0.502	0.477	4.29x10- 5	1.10 (1.05-1.14)	4.29x10- 5	untranslated-3
rs10952261 d	7q36	150179028	GIMAP8-GIMAP7	311	A	0.352	0.35	4.20x10- 3	1.10 (1.03-1.17)	4.20x10- 3
rs56272032 i	7q36	150209298	GIMAP8-GIMAP7	311	A	0.443	0.432	1.42x10- 3	1.07 (1.03-1.12)
rs6950918 r	7q36	154933012	HTR5A-AX746871	348	A	0.403	0.418	1.93x10- 3	0.88 (0.81-0.95)	1.93x10- 3
rs11136577	8p23	2961090	CSMD1	439	A	0.038	0.04	3.54x10- 3	0.84 (0.75-0.95)	3.54x10- 3	intron
rs7826510	8p23	5792884		194	G	0.17	0.164	2.40x10- 3	1.09 (1.03-1.16)	2.40x10- 3
rs17075185 i	8p23	5793617		194	G	0.077	0.07	3.70x10- 4	1.17 (1.07-1.28)
rs6601327	8p23	9395532	TNKS	71	C	0.398	0.382	5.36x10- 6	1.11 (1.06-1.16)	5.36x10- 6
rs11998187 d	8p22	13109804	DLC1	338	G	0.229	0.219	1.76x10- 3	1.11 (1.04-1.18)	1.76x10- 3	intron
rs1193329 d	8p21	19153728	SH2D4A	505	C	0.331	0.327	4.77x10- 3	1.09 (1.03-1.16)	4.77x10- 3
rs4469464 d	8p21	23551651	NKX3-1-NKX2-6	339	A	0.188	0.168	1.77x10- 3	1.11 (1.04-1.19)	1.77x10- 3
rs351758	8p21	28029018	ELP3	68	T	0.483	0.463	3.77x10- 6	1.11 (1.06-1.16)	3.77x10- 6	intron
rs7829816 d,P	8q12	56849386	LYN	113	C	0.192	0.197	1.76x10- 3	0.90 (0.85-0.96)		intron
rs2953898	8q12	56980803	LYN	113	A	0.218	0.226	6.89x10- 5	0.90 (0.85-0.95)	6.89x10-5	untranslated-3
rs75926644 i	8q12	58308483	BC048118	264	T	0.05	0.043	9.37x10- 4	1.20 (1.08-1.33)
rs4552888	8q12	58315602	BC048118	264	A	0.056	0.049	2.86x10- 3	1.16 (1.05-1.28)	2.86x10- 3
rs4298479	8q12	59173361	BC032030	217	C	0.066	0.072	3.30x10- 3	0.88 (0.81-0.96)	3.30x10- 3	intron
rs7821169 i	8q12	59187800	BC032030-UBXN2B	217	T	0.05	0.058	5.29x10- 4	0.84 (0.76-0.93)
rs7823506	8q12	60051084		492	G	0.072	0.081	4.60x10- 3	0.89 (0.82-0.96)	4.60x10- 3
rs7011788 d	8q12	61893923	LOC100130298	524	A	0.159	0.171	5.25x10- 3	0.91 (0.85-0.97)	5.25x10- 3
rs13272330	8q21	89615855		464	T	0.169	0.153	3.92x10- 3	1.09 (1.03-1.16)	3.92x10- 3
rs1051624	8q22	95143172	CDH17	528	T	0.432	0.44	5.51x10- 3	0.94 (0.90-0.98)	5.51x10- 3	missense
rs1133950 d	8q24	117783914	UTP23	287	G	0.044	0.05	1.12x10- 3	0.83 (0.75-0.93)	1.12x10- 3	intron,missense
rs867709 d	8q24	121035954	DEPTOR	321	A	0.285	0.275	1.53x10- 3	1.10 (1.04-1.17)	1.53x10- 3	intron
rs2456449 d	8q24	128192981	CCAT1	128	G	0.339	0.366	1.14x10- 4	0.88 (0.83-0.94)	1.14x10- 4
rs6980682	8q24	134387307	NDRG1	177	A	0.376	0.358	2.80x10- 4	1.09 (1.04-1.14)	2.80x10- 4
rs11166634	8q24	137146160		508	A	0.211	0.193	4.86x10- 3	1.08 (1.02-1.14)	4.86x10- 3
rs34099611 d	8q24	144886628	SCRIB	495	A	0.286	0.295	4.65x10- 3	0.92 (0.86-0.97)	4.65x10- 3	intron
rs13252899	8q24	145574608	SCRT1-C8ORFK29	534	C	0.503	0.524	5.64x10- 3	0.94 (0.90-0.98)	5.64x10- 3
rs11788947 d	9p24	266708	DOCK8	473	A	0.117	0.107	4.66x10- 3	1.11 (1.03-1.20)	4.66x10- 3	intron
rs2804278 i	9p24	582485	KANK1	473	A	0.484	0.497	4.09x10- 3	0.94 (0.90-0.98)		intron
rs7872388	9p24	4302614	GLIS3	282	G	0.023	0.019	1.06x10- 3	1.29 (1.11-1.49)	1.06x10- 3	intron
rs12683801	9p24	5272381	INSL4-RLN2	489	G	0.391	0.375	4.53x10- 3	1.07 (1.02-1.12)	4.53x10- 3
rs1975197 d	9p24	8846955	PTPRD	479	A	0.173	0.166	4.23x10- 3	1.10 (1.03-1.18)	4.23x10- 3	intron
rs1410454 d	9p22	16042193	C9orf93	513	T	0.438	0.439	4.95x10- 3	0.91 (0.85-0.97)	4.95x10- 3
rs3814113 r	9p22	16915021	BNC2-CNTLN	375	C	0.328	0.321	2.48x10- 3	1.16 (1.05-1.28)	2.48x10- 3
rs1361925 d	9p21	30085410		447	T	0.398	0.387	3.67x10- 3	1.10 (1.03-1.17)	3.67x10- 3
rs2380925 d	9p13	34249204	KIF24	257	T	0.443	0.437	8.92x10- 4	1.12 (1.05-1.20)	8.92x10- 4	intron
rs16935357 d	9p13	38708759	FAM201A	179	G	0.166	0.155	2.85x10- 4	1.13 (1.06-1.21)	2.85x10- 4	intron
rs10868841 r	9q21	73118664	KLF9-TRPM3	280	T	0.346	0.367	1.05x10- 3	0.85 (0.78-0.94)	1.05x10- 3
rs1052690 d	9q21	86258685	C9orf103	424	G	0.179	0.187	3.24x10- 3	0.91 (0.85-0.97)	3.24x10- 3	,missense
rs816685	9q22	98583426	LINC00476	315	T	0.416	0.403	1.70x10- 3	1.07 (1.03-1.12)	1.70x10- 3	intron
rs7039008 i	9q22	98597134	LINC00476	315	A	0.42	0.405	1.45x10- 3	1.07 (1.03-1.12)		intron
rs874610	9q22	100782695	ANP32B-NANS	139	A	0.203	0.216	1.76x10- 4	0.90 (0.85-0.95)	1.76x10- 4
rs6478522 i	9q22	100790547	ANP32B-NANS	139	A	0.204	0.217	1.42x10- 4	0.90 (0.85-0.95)
rs11791699 i	9q31	110143361	RAD23B-KLF4	304	A	0.173	0.162	1.34x10- 3	1.10 (1.04-1.17)
rs11792269	9q31	110144329	RAD23B-KLF4	304	T	0.172	0.162	1.47x10- 3	1.10 (1.04-1.16)	1.47x10- 3
rs6477694 d	9q31	111932342	C9orf4-EPB41L4B	199	G	0.357	0.353	3.89x10- 4	1.12 (1.05-1.19)	3.89x10- 4
rs10118244	9q32	117697067	TNFSF8-TNC	374	A	0.028	0.032	2.46x10- 3	0.82 (0.72-0.93)	2.46x10- 3
rs12551731	9q33	120962282		467	G	0.145	0.143	4.03x10- 3	1.09 (1.03-1.16)	4.03x10- 3
rs10818375 i	9q33	122511414		235	G	0.363	0.35	6.80x10- 4	1.08 (1.03-1.13)
rs10760059	9q33	122514849		235	G	0.36	0.348	1.26x10- 3	1.08 (1.03-1.13)	1.26x10- 3
rs2241003	9q33	123666777	TRAF1	248	G	0.376	0.37	8.47x10- 4	1.08 (1.03-1.13)	8.47x10- 4	untranslated-3
rs2489159	9q33	126563910	DENND1A	365	G	0.118	0.106	2.32x10- 3	1.11 (1.04-1.19)	2.32x10- 3	intron
rs944333 i	9q33	127087002	NEK6	281	A	0.078	0.069	1.05x10- 3	1.16 (1.06-1.26)		intron
rs3780205	9q33	127091168	NEK6	281	A	0.074	0.065	2.28x10- 3	1.14 (1.05-1.24)	2.28x10- 3	intron
rs3739817	9q34	130586688	ENG	137	T	0.073	0.087	1.39x10- 4	0.85 (0.79-0.93)	1.39x10- 4	coding-synon
rs2026995 d	9q34	132099391	AX747401	520	G	0.425	0.416	5.16x10- 3	1.10 (1.03-1.17)	5.16x10- 3	intron
rs452999 d	9q34	136832528	VAV2	352	C	0.279	0.266	2.05x10- 3	1.10 (1.04-1.17)	2.05x10- 3	intron
rs11145974 d	9q34	139316744	PMPCA	167	T	0.232	0.254	2.44x10- 4	0.89 (0.84-0.95)	2.44x10- 4	intron,untranslated-3
rs4363498	10p14	7825530	KIN	204	A	0.173	0.161	8.66x10- 4	1.10 (1.04-1.17)	8.66x10- 4	intron
rs2148720 i	10p14	7827033	KIN	204	G	0.178	0.165	4.35x10- 4	1.11 (1.05-1.18)		intron
rs9783215 d	10p14	11265356	CELF2	405	T	0.044	0.035	2.91x10- 3	1.19 (1.06-1.33)	2.91x10- 3	intron
rs989767 d	10p12	20105936	PLXDC2	397	T	0.291	0.308	4.35x10- 3	0.91 (0.86-0.97)	4.35x10- 3	untranslated-5
rs6482065 i	10p12	20110442	PLXDC2	397	T	0.29	0.308	2.78x10- 3	0.93 (0.89-0.98)		intron
rs7916519 d	10p12	23466734	MSRB2-PTF1A	292	T	0.428	0.436	1.15x10- 3	0.90 (0.84-0.96)	1.15x10- 3
rs1670807 d	10q21	56682225	PCDH15	415	G	0.144	0.127	4.03x10- 3	1.11 (1.03-1.19)	4.03x10- 3
rs2891551 i	10q21	56687625	PCDH15	415	A	0.135	0.118	3.05x10- 3	1.11 (1.03-1.18)
rs117297579	10q21	59825660	IPMK	357	A	0.022	0.03	2.21x10- 3	0.80 (0.70-0.93)	2.21x10- 3
rs4948334	10q21	61339147	FAM13C-SLC16A9	381	C	0.339	0.346	2.61x10- 3	0.93 (0.89-0.98)	2.61x10- 3
rs17805636	10q21	61966368	ANK3	390	C	0.051	0.042	2.71x10- 3	1.17 (1.06-1.30)	2.71x10- 3	intron
rs2787733 i	10q21	63248407	BC041470	163	T	0.435	0.452	2.28x10- 4	0.92 (0.88-0.96)		intron
rs2256597	10q21	63263294	BC041470	163	G	0.433	0.45	2.88x10- 4	0.92 (0.88-0.96)	2.88x10- 4
rs9415635 i	10q21	63753482	ARID5B	449	G	0.322	0.332	3.74x10- 3	0.93 (0.89-0.98)		intron
rs12764378 d	10q21	63800004	ARID5B	449	T	0.237	0.219	5.03x10- 3	1.09 (1.03-1.16)	5.03x10- 3	intron
rs116967545 d	10q21	64503831	ZNF365-ADO	104	T	0.025	0.017	3.97x10- 5	1.38 (1.18-1.61)	3.97x10- 5
rs17813747 d	10q21	65166670	JMJD1C	291	C	0.097	0.111	1.14x10- 3	0.88 (0.81-0.95)	1.14x10- 3	intron
rs10761901 d	10q21	66805016	ANXA2P3	436	C	0.277	0.289	3.52x10- 3	0.91 (0.86-0.97)	3.52x10- 3
rs7915387	10q22	73010024	UNC5B	430	G	0.391	0.378	3.37x10- 3	1.07 (1.02-1.12)	3.37x10- 3	intron
rs2688608 r	10q22	75658349	CAMK2G-C10orf55	77	C	0.43	0.456	7.15x10- 6	0.84 (0.77-0.90)	7.15x10- 6
rs7900818	10q23	84094052	NRG3	121	G	0.218	0.227	9.84x10- 4	0.92 (0.87-0.96)	9.84x10- 4	intron
rs3862550 i	10q23	84094771	NRG3	121	C	0.189	0.2	8.59x10- 5	0.90 (0.85-0.95)		intron
rs6586128 d	10q23	90134261	RNLS	497	G	0.293	0.275	4.70x10- 3	1.09 (1.03-1.16)	4.70x10- 3	intron,near-gene-3
rs1473176	10q24	101323672	NKX2-3-SLC25A28	173	G	0.426	0.435	2.67x10- 4	0.92 (0.88-0.96)	2.67x10- 4
rs12248123 d	10q24	104735366	CNNM2	189	G	0.336	0.316	3.40x10- 4	1.12 (1.05-1.19)	3.40x10- 4	intron
rs11598094 r	10q26	124107045	BTBD16-PLEKHA1	364	C	0.296	0.298	2.28x10- 3	0.84 (0.75-0.94)	2.28x10- 3
rs7104239 r	11p15	2238805	MIR4686-ASCL2	206	G	0.446	0.461	4.61x10- 4	0.87 (0.81-0.94)	4.61x10- 4
rs7114131	11p15	14730333	PDE3B	205	A	0.205	0.195	4.59x10- 4	1.10 (1.04-1.16)	4.59x10- 4	intron
rs11024600 r	11p15	18295810	SAA1-HPS5	285	G	0.31	0.313	1.09x10- 3	0.84 (0.75-0.93)	1.09x10- 3	intron
rs12290504 d	11p14	26009856		530	C	0.049	0.054	5.58x10- 3	0.86 (0.78-0.96)	5.58x10- 3
rs560596 d	11p14	28743235		384	T	0.461	0.471	2.67x10- 3	0.90 (0.84-0.96)	2.67x10- 3
rs500600 r	11p14	30481057	MPPED2	190	T	0.499	0.488	3.42x10- 4	1.14 (1.06-1.22)	3.42x10- 4	intron
rs7114911	11p12	42589657		279	A	0.057	0.066	4.22x10- 3	0.88 (0.80-0.96)	4.22x10- 3
rs4547082 i	11p12	42624195		279	A	0.055	0.063	1.04x10- 3	0.85 (0.78-0.94)
rs7939069 d	11p11	47688459	AGBL2	175	A	0.01	0.014	2.76x10- 4	0.68 (0.55-0.83)	2.76x10- 4	intron,near-gene-3
rs511580 r	11q12	60835596	CD6-CD5	475	G	0.485	0.474	4.12x10- 3	1.11 (1.03-1.20)	4.12x10- 3
rs968567	11q12	61595564	FADS2	344	A	0.156	0.173	1.89x10- 3	0.91 (0.86-0.97)	1.89x10- 3	intron,untranslated-5
rs645078	11q13	64135298	RPS6KA4	63	G	0.361	0.387	2.51x10- 3	0.93 (0.89-0.98)	8.71x10- 4	intron,near-gene-5
rs11231814	11q13	64309650	BC038767-SLC22A11	63	G	0.436	0.463	8.06x10- 6	0.91 (0.87-0.95)	2.50x10- 6
rs4930194 i	11q13	64310091	BC038767-SLC22A11	63	G	0.442	0.469	4.11x10- 6	0.90 (0.86-0.94)
rs12801636 r	11q13	65391317	PCNXL3	64	T	0.219	0.221	5.68x10- 4	0.77 (0.66-0.89)	5.68x10- 4	intron
rs11227302 i	11q13	65554502	DKFZp761E198-OVOL1	64	A	0.202	0.185	2.61x10- 6	1.15 (1.08-1.21)		near-gene-5
rs12417865 i	11q13	69361386	AK094674-CCND1	83	T	0.389	0.353	1.02x10- 5	1.11 (1.06-1.16)
rs497356	11q13	69367175	AK094674-CCND1	83	A	0.382	0.348	3.06x10- 5	1.10 (1.05-1.15)	3.06x10- 5
rs12422045	11q13	71154820	DHCR7	371	C	0.298	0.277	2.75x10- 3	1.08 (1.03-1.13)	2.75x10- 3	intron
rs4944946 i	11q13	71159429	DHCR7	371	G	0.287	0.265	2.42x10- 3	1.08 (1.03-1.13)		untranslated-5
rs2298455 d	11q13	71710478	IL18BP	290	G	0.126	0.115	1.13x10- 3	1.13 (1.05-1.22)	1.13x10- 3	intron,near-gene-5,untranslated-5
rs4459332 i	11q13	72508267	STARD10-ATG16L2	456	T	0.518	0.508	3.81x10- 3	1.07 (1.02-1.11)
rs11235715 d	11q13	73007854	P2RY6	456	T	0.019	0.016	4.02x10- 3	1.28 (1.08-1.51)	4.02x10- 3	coding-synon
rs7946044 d	11q14	78290437	NARS2-ODZ4	81	A	0.071	0.061	2.99x10- 5	1.22 (1.11-1.33)	2.99x10- 5
rs61883873 i	11q14	78291192	NARS2-ODZ4	81	T	0.065	0.055	9.60x10- 6	1.24 (1.13-1.36)
rs2156832	11q14	81263034		162	A	0.201	0.187	5.42x10- 4	1.10 (1.04-1.16)	5.42x10- 4
rs1894147 i	11q14	81277921		162	T	0.204	0.189	2.22x10- 4	1.11 (1.05-1.17)
rs948018 d	11q14	82312014	FAM181B	169	C	0.29	0.299	2.47x10- 4	0.89 (0.84-0.95)	2.47x10- 4
rs12281485	11q21	95336816	FAM76B	396	C	0.172	0.151	2.77x10- 3	1.10 (1.03-1.16)	2.77x10- 3
rs115333320 i	11q22	103375995		259	G	0.05	0.06	8.96x10- 4	0.85 (0.77-0.93)
rs2122775 d	11q22	103399264		259	G	0.072	0.081	4.19x10- 3	0.88 (0.81-0.96)	4.19x10- 3
rs501192 d	11q22	104900385	CASP1	422	T	0.169	0.187	3.20x10- 3	0.91 (0.85-0.97)	3.20x10- 3	intron
rs501089	11q23	111502479	SIK2	459	T	0.311	0.286	5.02x10- 3	1.07 (1.02-1.12)	5.02x10- 3	intron
rs513425 i	11q23	111504861	SIK2	459	C	0.309	0.283	3.83x10- 3	1.07 (1.02-1.13)		intron
rs7121755	11q23	115455636	CADM1-LOC283143	319	C	0.421	0.45	1.51x10- 3	0.93 (0.89-0.97)	1.51x10- 3
rs526151	11q23	116236775		125	C	0.525	0.494	1.07x10- 4	1.09 (1.04-1.14)	1.06x10- 4
rs6589566 d	11q23	116652423	ZNF259	125	G	0.066	0.074	9.46x10- 5	0.83 (0.76-0.91)	9.21x10- 5	intron
rs2228054 d	11q23	117864113	IL10RA	241	T	0.063	0.053	7.28x10- 4	1.18 (1.07-1.30)	7.28x10- 4	coding-synon,
rs472641 i	11q23	118617544	TREH-DDX6	157	G	0.323	0.34	2.07x10- 4	0.92 (0.87-0.96)
rs688161 d	11q23	118677710	DDX6-CXCR5	157	G	0.323	0.34	2.18x10- 4	0.89 (0.84-0.95)	2.18x10- 4
rs59868022 i	11q24	125720880	PATE4-HYLS1	414	C	0.185	0.169	3.02x10- 3	1.09 (1.03-1.16)
rs600751	11q24	126059460	CDON-RPUSD4	414	A	0.206	0.221	4.35x10- 3	0.93 (0.88-0.98)	4.35x10- 3
rs1647960	11q25	130921752	SNX19	164	G	0.284	0.301	2.31x10- 4	0.91 (0.87-0.96)	2.31x10- 4
rs633040	11q25	131731426	NTM	243	G	0.345	0.358	7.73x10- 4	0.92 (0.88-0.97)	7.73x10- 4	intron
rs2283293	12p13	2420607	CACNA1C	385	G	0.021	0.02	2.67x10- 3	0.79 (0.67-0.92)	2.67x10- 3	intron
rs1990313 d	12p13	4736086	AKAP3	362	G	0.036	0.03	2.27x10- 3	1.21 (1.07-1.37)	2.27x10- 3	missense
rs4242897	12p13	8718136	CLEC4E-AICDA	219	A	0.51	0.488	5.42x10- 4	1.08 (1.03-1.13)	5.42x10- 4
rs117836922 d	12p13	9898152	CLECL1-CD69	236	C	0.025	0.028	6.87x10- 4	0.78 (0.68-0.90)	6.87x10- 4
rs2541117 d	12p13	11831208	ETV6	445	C	0.513	0.525	3.61x10- 3	0.90 (0.84-0.97)	3.61x10- 3	intron
rs1565123 d	12p12	24818312	LINC00477-BCAT1	145	G	0.36	0.325	1.63x10- 4	1.13 (1.06-1.20)	1.63x10- 4
rs2220168	12p11	26658479	ITPR2	466	G	0.281	0.296	3.95x10- 3	0.93 (0.89-0.98)	3.95x10- 3	intron
rs11050953	12p11	30711970	IPO8	258	C	0.084	0.072	1.77x10- 3	1.14 (1.05-1.23)	1.77x10- 3
rs12322502 i	12p11	30721840	IPO8	258	A	0.084	0.071	8.94x10- 4	1.15 (1.06-1.25)
rs7311756 d	12q12	40370173	SLC2A13	143	T	0.112	0.129	9.12x10- 4	0.88 (0.82-0.95)	1.57x10- 4	intron
rs3925535 d	12q12	40481894	SLC2A13	143	A	0.394	0.412	2.90x10- 3	0.91 (0.85-0.97)	4.45x10- 4	intron
rs11181779 d	12q12	43282509		307	A	0.085	0.097	1.36x10- 3	0.88 (0.81-0.95)	1.36x10- 3
rs17105765	12q13	54385992	MIR196A2-HOXC9	409	G	0.154	0.16	2.97x10- 3	0.91 (0.86-0.97)	2.97x10- 3	near-gene-3
rs2456973 r	12q13	56416928	IKZF4	209	C	0.345	0.338	4.76x10- 4	1.18 (1.08-1.30)	4.76x10- 4	intron,near-gene-5
rs116844988 d	12q13	57948294	KIF5A	345	C	0.017	0.024	1.89x10- 3	0.77 (0.66-0.91)	1.89x10- 3	intron
rs1393988	12q14	60987363		265	G	0.387	0.392	1.05x10- 3	0.93 (0.89-0.97)	1.05x10- 3
rs2654676 i	12q14	61000981		265	G	0.385	0.389	9.42x10- 4	0.93 (0.89-0.97)
rs6581430	12q14	62160078	FAM19A2	112	T	0.147	0.149	1.76x10- 4	0.89 (0.83-0.95)	1.76x10- 4	intron
rs6581431 i	12q14	62169686	FAM19A2	112	C	0.144	0.148	6.87x10- 5	0.88 (0.83-0.94)		intron
rs7486855 i	12q15	68437933	IFNG	65	C	0.13	0.15	2.70x10- 6	0.86 (0.81-0.92)
rs11177019 d	12q15	68442491	IFNG	65	T	0.138	0.156	9.34x10- 6	0.85 (0.80-0.92)	9.34x10- 6
rs10506577 d	12q15	70367414	C12orf28	428	T	0.25	0.263	3.29x10- 3	0.91 (0.86-0.97)	3.29x10- 3
rs10492224 d	12q23	96561741	LTA4H-ELK3	314	C	0.179	0.194	1.44x10- 3	0.90 (0.84-0.96)	1.44x10- 3
rs12298456 d	12q23	97291639	NEDD1	133	G	0.446	0.464	1.27x10- 4	0.88 (0.82-0.94)	1.27x10- 4
rs11612569 d	12q23	101800809	ARL1	468	T	0.199	0.203	4.04x10- 3	0.91 (0.85-0.97)	4.04x10- 3	intron
rs10735418 r	12q23	107343376	RIC8B-AK055712	493	C	0.39	0.379	4.60x10- 3	1.13 (1.04-1.24)	4.60x10- 3
rs653178	12q24	112007756	ATXN2	93	C	0.522	0.491	2.02x10- 5	1.10 (1.05-1.15)	2.02x10- 5	intron
rs17630235	12q24	112591686	TRAFD1-C12orf51	96	T	0.457	0.422	2.82x10- 5	1.10 (1.05-1.15)	2.82x10- 5	intron
rs7970893 d	12q24	113390679	OAS3	119	A	0.454	0.459	8.35x10- 5	0.87 (0.82-0.93)	8.35x10- 5	intron
rs10850369 d	12q24	115157609	TBX3	200	C	0.34	0.364	3.95x10- 4	0.89 (0.84-0.95)	3.95x10- 4
rs12307984 d	12q24	116225418		295	A	0.025	0.031	1.22x10- 3	0.80 (0.69-0.91)	1.22x10- 3
rs16946868	12q24	117067787	MAP1LC3B2-C12orf49	129	A	0.09	0.074	1.58x10- 4	1.16 (1.08-1.26)	1.58x10- 4
rs113420846 i	12q24	117070658	MAP1LC3B2-C12orf49	129	A	0.088	0.073	1.14x10- 4	1.17 (1.08-1.27)
rs904661	12q24	118581860	PEBP1	276	A	0.373	0.388	1.00x10- 3	0.93 (0.89-0.97)	1.00x10- 3	intron
rs11065513 i	12q24	121700105	CAMKK2	134	C	0.089	0.076	1.34x10- 4	1.17 (1.08-1.27)		intron
rs2230776 d	12q24	121701681	CAMKK2	134	A	0.091	0.078	1.41x10- 4	1.18 (1.08-1.28)	1.41x10- 4	coding-synon
rs116912920 d	12q24	123699811	MPHOSPH9	127	G	0.008	0.014	1.08x10- 4	0.64 (0.51-0.80)	1.08x10- 4	intron
rs10773782 d	12q24	130909937	RIMBP2	313	A	0.181	0.17	1.43x10- 3	1.11 (1.04-1.19)	1.43x10- 3	intron
rs9509353 i	13q12	21296267	IL17D	233	A	0.492	0.471	6.66x10- 4	1.08 (1.03-1.13)		untranslated-3
rs7787	13q12	21297198	AK055408	233	T	0.492	0.472	7.73x10- 4	1.08 (1.03-1.13)	7.73x10- 4	untranslated-3
rs7982251 i	13q12	28909835	FLT1	378	C	0.131	0.142	2.57x10- 3	0.91 (0.85-0.97)		intron
rs7982957	13q12	28909870	FLT1	378	A	0.165	0.177	2.59x10- 3	0.91 (0.86-0.97)	2.59x10- 3	intron
rs238353 d	13q14	42844324	DGKH	472	T	0.27	0.259	4.07x10- 3	1.09 (1.03-1.16)	4.07x10- 3	near-gene-5
rs78506915	13q14	44588317	LACC1-LINC00284	403	A	0.055	0.045	2.89x10- 3	1.16 (1.05-1.28)	2.89x10- 3
rs9568353 d	13q14	50481713	CTAGE10P-SPRYD7	180	G	0.061	0.052	1.66x10- 3	1.17 (1.06-1.29)	1.66x10- 3
rs4942903 i	13q14	50706202	DLEU1	180	C	0.061	0.051	2.93x10- 4	1.20 (1.09-1.32)		intron
rs4885144 d	13q22	74584740	KLF12	522	C	0.085	0.095	5.17x10- 3	0.89 (0.82-0.97)	5.17x10- 3	intron
rs696780	13q22	77641249	MYCBP2	500	G	0.076	0.068	4.73x10- 3	1.13 (1.04-1.23)	4.73x10- 3	intron
rs1751036	13q32	95718665	ABCC4	318	G	0.049	0.043	1.78x10- 3	1.18 (1.06-1.31)	1.78x10- 3	intron
rs1189433 i	13q32	95738323	ABCC4	318	C	0.049	0.042	1.51x10- 3	1.19 (1.07-1.32)		intron
rs285049 i	13q32	98761142	IPO5-FARP1	481	C	0.109	0.128	4.33x10- 3	0.91 (0.85-0.97)
rs285050	13q32	98762453	IPO5-FARP1	481	C	0.109	0.128	5.64x10- 3	0.91 (0.85-0.97)	5.64x10- 3
rs7325747	13q32	100029932	MIR548AN	153	A	0.1	0.116	1.91x10- 4	0.87 (0.82-0.94)	1.91x10- 4	intron
rs11616341 i	13q33	101721029	NALCN	296	C	0.271	0.286	1.23x10- 3	0.92 (0.88-0.97)		intron
rs12865863	13q33	101721702	NALCN	296	G	0.272	0.287	1.47x10- 3	0.92 (0.88-0.97)	1.47x10- 3	intron
rs9520836 d	13q33	108957063	TNFSF13B	140	G	0.262	0.24	1.50x10- 4	1.13 (1.06-1.20)	1.50x10- 4	intron
rs12588573	14q11	21146584	OR6S1-ANG	490	T	0.238	0.219	4.55x10- 3	1.08 (1.02-1.14)	4.55x10- 3
rs3818246	14q12	27244569	NOVA1	251	G	0.172	0.146	8.65x10- 4	1.11 (1.04-1.18)	8.65x10- 4	near-gene-3
rs10483515 d	14q21	40455571		240	T	0.063	0.064	7.23x10- 4	0.85 (0.77-0.93)	7.23x10- 4
rs911263	14q24	68753593	RAD51B	109	G	0.278	0.286	5.61x10- 5	0.90 (0.86-0.95)	5.61x10- 5	intron
rs6574349	14q24	77497666	IRF2BPL-BC038792	92	T	0.311	0.33	1.62x10- 5	0.90 (0.86-0.95)	1.62x10- 5
rs112758920 i	14q31	81298446	CEP128	115	C	0.188	0.208	7.25x10- 5	0.90 (0.85-0.95)		intron
rs12050151	14q31	81368817	CEP128	115	C	0.186	0.206	1.07x10- 4	0.90 (0.85-0.95)	1.07x10- 4	intron
rs1952537 i	14q31	84253746		221	A	0.137	0.131	5.45x10- 4	1.12 (1.05-1.20)
rs1958442 d	14q31	84263901		221	T	0.133	0.127	6.64x10- 4	1.13 (1.05-1.22)	6.64x10- 4
rs454425	14q31	88404715	GALC	186	G	0.292	0.313	3.30x10- 4	0.92 (0.87-0.96)	3.30x10- 4	intron
rs7150563 d	14q32	98762345		201	G	0.377	0.391	3.96x10- 4	0.89 (0.84-0.95)	3.96x10- 4
rs12148050	14q32	103263788	TRAF3	73	A	0.374	0.349	1.00x10- 5	1.11 (1.06-1.16)	1.00x10- 5	intron
rs2015407 i	14q32	103274547	TRAF3	73	A	0.375	0.349	6.16x10- 6	1.11 (1.06-1.16)		intron
rs7179733 d	15q13	32373693	CHRFAM7A	255	G	0.436	0.426	8.81x10- 4	1.12 (1.05-1.19)	8.81x10- 4	intron
rs882829 i	15q15	40607689	PLCB2-AL832909	114	G	0.089	0.074	6.98x10- 5	1.18 (1.09-1.28)
rs11070264 d	15q15	40611861	PLCB2-AL832909	114	G	0.095	0.078	8.00x10- 5	1.18 (1.09-1.28)	8.00x10- 5
rs6492983	15q15	41436049	INO80-EXD1	117	G	0.445	0.413	7.76x10- 5	1.09 (1.05-1.14)	7.76x10- 5
rs2244272 d	15q21	53160614	ONECUT1	247	T	0.268	0.256	8.37x10- 4	1.11 (1.04-1.18)	8.37x10- 4
rs965355 d	15q22	60059824	BNIP2-FOXB1	455	C	0.247	0.235	3.81x10- 3	1.10 (1.03-1.17)	3.81x10- 3
rs1869486	15q22	60794807	BC035094	197	T	0.196	0.206	7.47x10- 4	0.91 (0.86-0.96)	3.83x10- 4	intron
rs12916690 r	15q22	60984270	RORA	197	G	0.218	0.214	1.80x10- 3	1.25 (1.09-1.44)	8.02x10- 4	intron
rs35281701 i	15q23	69992054	AK097902	91	T	0.073	0.089	1.60x10- 5	0.84 (0.77-0.91)
rs16953685 d	15q23	70034088	AK097902	91	G	0.083	0.099	3.67x10- 5	0.84 (0.78-0.91)	3.67x10- 5
rs4777427 r	15q23	71929887	THSD4	510	G	0.09	0.09	4.91x10- 3	1.61 (1.15-2.23)	4.91x10- 3	intron
rs1351161 d	15q24	74016903	CD276-C15orf59	533	A	0.105	0.116	5.63x10- 3	0.90 (0.83-0.97)	5.63x10- 3
rs1378942	15q24	75077367	CSK	70	G	0.372	0.336	5.35x10- 6	1.11 (1.06-1.16)	5.35x10- 6	intron
rs117626207 d	15q25	79197423	MORF4L1-CTSH	391	G	0.011	0.013	2.73x10- 3	0.73 (0.59-0.90)	2.73x10- 3
rs3743408	15q25	80690335	AB240015-ARNT2	370	A	0.162	0.153	2.39x10- 3	1.10 (1.03-1.16)	2.39x10- 3	intron,
rs2732159	15q25	84254262	SH3GL3	446	C	0.223	0.206	3.62x10- 3	1.08 (1.03-1.14)	3.62x10- 3	intron
rs11074015 d	15q26	92270337	SLCO3A1	440	A	0.231	0.212	3.58x10- 3	1.10 (1.03-1.17)	3.58x10- 3
rs11635120 d	15q26	97937229		232	G	0.114	0.104	6.58x10- 4	1.14 (1.06-1.23)	6.58x10- 4	intron
rs12444634	16p13	5787587		506	C	0.233	0.245	4.78x10- 3	0.93 (0.88-0.98)	4.78x10- 3	intron
rs12918180	16p13	6564548	RBFOX1	327	C	0.285	0.308	1.63x10- 3	0.93 (0.88-0.97)	1.63x10- 3	intron
rs4513082	16p13	12878592	CPPED1	271	T	0.431	0.454	9.65x10- 4	0.93 (0.89-0.97)	9.65x10- 4	intron
rs11647067	16p12	23090978	USP31	249	C	0.36	0.371	8.59x10- 4	0.93 (0.89-0.97)	8.59x10- 4	intron
rs4369667 d	16p12	25870789	HS3ST4	320	A	0.03	0.024	1.52x10- 3	1.25 (1.09-1.43)	1.52x10- 3	intron
rs7500321 d	16p11	28977020	NFATC2IP	126	C	0.311	0.308	1.01x10- 4	1.13 (1.06-1.20)	1.01x10- 4	untranslated-3
rs62057174 d	16p11	30666803	PRR14	227	T	0.024	0.018	2.11x10- 3	1.27 (1.09-1.49)	7.66x10- 4	intron
rs8048448 i	16p11	30692208	FBRS-SRCAP	227	C	0.283	0.263	1.28x10- 3	1.08 (1.03-1.14)
rs6565201 d	16p11	30747191	SRCAP	227	A	0.282	0.262	1.59x10- 3	1.10 (1.04-1.17)	6.12x10- 4	intron
rs7186889 d	16q12	50092291	TMEM188-HEATR3	412	C	0.28	0.284	3.01x10- 3	0.91 (0.86-0.97)	3.01x10- 3
rs1974876	16q21	58285203	CCDC113	146	A	0.169	0.153	2.84x10- 4	1.12 (1.05-1.18)	2.84x10- 4	intron
rs11076230 i	16q21	58288985	CCDC113	146	G	0.176	0.159	1.69x10- 4	1.12 (1.06-1.19)		intron
rs17335437	16q21	62326714		453	T	0.035	0.043	3.77x10- 3	0.84 (0.75-0.95)	3.77x10- 3
rs8061145 i	16q21	65781738	LOC283867	512	A	0.083	0.087	4.94x10- 3	0.89 (0.82-0.97)
rs6499034	16q21	65782941	LOC283867	512	G	0.082	0.085	5.31x10- 3	0.89 (0.83-0.97)	5.31x10- 3
rs4783754 d	16q22	67358816	KCTD19	293	T	0.061	0.074	1.16x10- 3	0.86 (0.78-0.94)	1.16x10- 3	intron,near-gene-5
rs2271293 d	16q22	67902070	NUTF2	246	A	0.132	0.121	1.36x10- 3	1.13 (1.05-1.21)	1.36x10- 3	intron
rs1075851 i	16q22	68296529	PLA2G15-SLC7A6	246	C	0.44	0.411	8.07x10- 4	1.08 (1.03-1.13)		near-gene-5
rs11640251	16q22	70742536	VAC14	289	G	0.466	0.438	1.12x10- 3	1.08 (1.03-1.12)	1.12x10- 3	intron
rs12597935 d	16q22	73147484	HTA	525	A	0.225	0.236	5.31x10- 3	0.91 (0.86-0.97)	5.31x10- 3
rs4888360	16q23	75254584	CTRB1	376	T	0.302	0.284	4.10x10- 3	1.07 (1.02-1.12)	4.10x10- 3	intron
rs10871306 i	16q23	75254680	CTRB1	376	G	0.313	0.293	2.49x10- 3	1.08 (1.03-1.13)		intron
rs2136349 d	16q23	79361489		427	G	0.069	0.062	3.28x10- 3	1.15 (1.05-1.26)	3.28x10- 3
rs7214635	17p13	4601020	PELP1	94	C	0.257	0.244	6.87x10- 5	1.11 (1.05-1.16)	2.40x10- 5	intron
rs238224	17p13	4863410	SPAG7	94	T	0.157	0.147	1.78x10- 3	1.10 (1.04-1.17)	6.14x10- 4	intron
rs4796445	17p13	6135840	WSCD1-AIPL1	429	T	0.426	0.399	3.34x10- 3	1.07 (1.02-1.12)	3.34x10- 3
rs1024580	17p12	12854516	ARHGAP44	283	C	0.27	0.257	1.07x10- 3	1.09 (1.03-1.14)	1.07x10- 3	intron
rs55873962	17p11	21703504	C17orf51-FAM27L	435	A	0.37	0.357	3.52x10- 3	1.07 (1.02-1.12)	3.52x10- 3
rs113815962 i	17q11	26065456	DQ586005-NOS2	254	T	0.224	0.237	8.77x10- 4	0.92 (0.87-0.96)
rs56114296 d	17q11	26110748	NOS2	254	A	0.121	0.114	9.74x10- 4	1.13 (1.05-1.22)	9.74x10- 4	intron
rs8066255	17q12	36410559	LOC440434	441	G	0.156	0.135	3.58x10- 3	1.10 (1.03-1.16)	3.58x10- 3	intron
rs726848 d	17q21	38875684	KRT24-KRT25	263	T	0.298	0.275	9.26x10- 4	1.11 (1.04-1.18)	9.26x10- 4
rs12150495	17q21	40388430	STAT5B	355	A	0.063	0.077	2.20x10- 3	0.87 (0.80-0.95)	2.20x10- 3	intron
rs56228409	17q21	40919596	RAMP2-VPS25	118	G	0.137	0.159	5.59x10- 3	0.92 (0.86-0.98)	5.59x10- 3
rs74597067 i	17q21	41393247	BC073918-LOC100130581	118	A	0.264	0.244	7.83x10- 5	1.11 (1.05-1.17)
rs4474733	17q21	41433660	BC073918-LOC100130581	106	A	0.27	0.249	4.89x10- 5	1.11 (1.05-1.16)	4.89x10- 5
rs962885 d	17q21	43935631	LOC100128977	406	A	0.35	0.338	2.93x10- 3	1.10 (1.03-1.17)	2.93x10- 3	intron
rs183211 d	17q21	44788310	NSF	488	T	0.229	0.233	4.53x10- 3	0.91 (0.86-0.97)	4.53x10- 3	intron
rs203102 d	17q21	50021199	CA10	326	T	0.248	0.237	1.59x10- 3	1.11 (1.04-1.18)	1.59x10- 3	intron
rs3829578	17q22	53381510	HLF	511	T	0.394	0.397	4.93x10- 3	0.94 (0.90-0.98)	4.93x10- 3	intron
rs1292043 d	17q23	57934169	DM119512-TUBD1	184	G	0.204	0.196	3.17x10- 4	1.12 (1.06-1.20)	3.17x10- 4
rs3785437 d	17q25	73906222	FBF1	171	T	0.13	0.113	2.61x10- 4	1.15 (1.07-1.23)	2.61x10- 4	near-gene-3,untranslated-3
rs894956	17q25	74926702	MGAT5B	486	C	0.306	0.286	4.50x10- 3	1.07 (1.02-1.12)	4.50x10- 3	intron
rs12946196	17q25	75807910	FLJ45079	207	A	0.247	0.242	4.69x10- 4	1.10 (1.04-1.15)	4.69x10- 4
rs11658698 d	17q25	78518327	NPTX1-RPTOR	388	A	0.289	0.271	2.69x10- 3	1.10 (1.03-1.17)	2.69x10- 3	near-gene-5
rs9303891 d	18p11	213151	USP14	498	G	0.131	0.121	4.70x10- 3	1.11 (1.03-1.19)	4.70x10- 3	untranslated-3
rs1472788	18p11	5209020	LOC339290	407	G	0.276	0.261	2.94x10- 3	1.08 (1.03-1.13)	2.94x10- 3
rs631574 i	18p11	7812192	PTPRM	402	T	0.427	0.409	2.89x10- 3	1.07 (1.02-1.12)		intron
rs364418	18p11	7813239	PTPRM	402	T	0.425	0.408	3.44x10- 3	1.07 (1.02-1.12)	3.44x10- 3	intron
rs62097857 d	18p11	12857758	PTPN2	383	A	0.045	0.041	2.66x10- 3	1.18 (1.06-1.32)	2.66x10- 3	intron
rs17681910	18p11	13406059	C18orf1	250	C	0.432	0.443	8.61x10- 4	0.93 (0.89-0.97)	8.61x10- 4	intron
rs7240797 d	18q12	27793630		521	C	0.242	0.239	5.17x10- 3	1.09 (1.03-1.16)	5.17x10- 3
rs8085075 d	18q12	33340249	GALNT1-MIR187	218	C	0.376	0.35	5.38x10- 4	1.12 (1.05-1.19)	5.38x10- 4
rs2959219 r	18q12	35998626		333	G	0.317	0.311	1.69x10- 3	0.85 (0.76-0.94)	1.69x10- 3
rs9952980 d	18q12	42888797	SLC14A2	504	G	0.359	0.345	4.76x10- 3	1.09 (1.03-1.16)	4.76x10- 3	intron
rs9965182	18q21	55777701	NEDD4L	341	C	0.114	0.105	2.15x10- 3	1.11 (1.04-1.19)	2.15x10- 3	intron
rs73440898 i	18q21	55781118	NEDD4L	341	G	0.112	0.103	1.81x10- 3	1.12 (1.04-1.21)		intron
rs7241191 d	18q22	67523453	CD226	131	C	0.397	0.373	1.18x10- 4	1.13 (1.06-1.21)	1.18x10- 4
rs905443	18q23	75335587		496	A	0.311	0.293	4.67x10- 3	1.07 (1.02-1.12)	4.67x10- 3
rs2238573 d	19p13	945013	ARID3A	80	A	0.109	0.125	7.27x10- 5	0.86 (0.80-0.93)	7.74x10- 5	intron
rs7249065 d	19p13	1112943	SBNO2	80	G	0.044	0.035	9.43x10- 6	1.30 (1.16-1.45)	1.23x10- 5	coding-synon
rs12986413	19p13	2170954	DOT1L	122	A	0.507	0.529	1.17x10- 4	0.92 (0.88-0.96)	1.17x10- 4	intron
rs12978179 i	19p13	2172378	DOT1L	122	T	0.514	0.537	8.97x10- 5	0.92 (0.88-0.96)		intron
rs169080	19p13	4980864	KDM4B	95	T	0.337	0.363	2.51x10- 5	0.91 (0.87-0.95)	2.51x10- 5	intron
rs2061776 d	19p13	8202373	FBN3	337	T	0.169	0.162	1.74x10- 3	1.11 (1.04-1.19)	1.74x10- 3	intron
rs147622113 i	19p13	10771941	ILF3	78	T	0.021	0.03	7.23x10- 6	0.73 (0.64-0.84)		intron
rs2304087	19p13	11107133	SMARCA4	78	G	0.349	0.364	8.90x10- 4	0.93 (0.88-0.97)	8.90x10- 4	intron
rs10411749 d	19q12	30105969	POP4	238	G	0.408	0.391	7.03x10- 4	1.12 (1.05-1.19)	7.03x10- 4	intron
rs34006827 i	19q13	36349736	KIRREL2	417	C	0.037	0.031	3.12x10- 3	1.21 (1.07-1.37)		coding-synon
rs230261 d	19q13	36363470	APLP1	417	T	0.039	0.032	4.12x10- 3	1.19 (1.06-1.35)	4.12x10- 3	coding-synon
rs7359953	19q13	39763713	IL28A-IL29	343	T	0.216	0.223	2.84x10- 3	0.92 (0.88-0.97)	2.84x10- 3
rs2082418 i	19q13	39765066	IL28A-IL29	343	C	0.214	0.222	1.85x10- 3	0.92 (0.87-0.97)
rs16979595 d	19q13	45477381	CLPTM1	268	A	0.163	0.169	9.64x10- 4	0.89 (0.83-0.96)	9.64x10- 4	intron
rs7252175	19q13	46133256	EML2	323	T	0.135	0.121	2.52x10- 3	1.10 (1.04-1.18)	2.52x10- 3	missense
rs35347616 i	19q13	46140982	EML2	323	G	0.135	0.12	1.55x10- 3	1.11 (1.04-1.19)		intron
rs62136099 i	19q13	46847901	HIF3A-PPP5C	176	T	0.313	0.298	2.78x10- 4	1.09 (1.04-1.14)
rs4802307	19q13	46849806	HIF3A-PPP5C	176	T	0.317	0.302	2.86x10- 4	1.09 (1.04-1.14)	2.86x10- 4	near-gene-5
rs7248181 i	19q13	47588202	ZC3H4	191	G	0.311	0.287	3.52x10- 4	1.09 (1.04-1.14)		intron
rs2303108	19q13	47589895	ZC3H4	191	T	0.305	0.283	4.74x10- 4	1.09 (1.04-1.14)	4.74x10- 4	intron
rs281392 d	19q13	49164952	NTN5	356	A	0.352	0.344	2.21x10- 3	1.10 (1.04-1.17)	2.21x10- 3	intron
rs113867041 i	19q13	49887819	DKKL1-CCDC155	322	G	0.251	0.238	1.54x10- 3	1.09 (1.03-1.14)		intron
rs10419198	19q13	50038017	RCN3	322	A	0.256	0.264	3.16x10- 3	0.93 (0.88-0.98)	3.16x10- 3	intron
rs1862488 i	19q13	54935692	TTYH1	404	A	0.316	0.341	2.90x10- 3	0.93 (0.89-0.98)		intron
rs58089667	19q13	54936031	TTYH1	404	C	0.317	0.342	4.52x10- 3	0.94 (0.89-0.98)	4.52x10- 3	intron
rs73066671	19q13	55696684	PTPRH	69	C	0.103	0.112	1.81x10- 4	0.87 (0.81-0.94)	5.50x10- 4	intron
rs56154925 d	19q13	55737798	PTPRH-TMEM86B	69	T	0.164	0.178	5.26x10- 6	0.86 (0.80-0.92)	1.64x10- 5	near-gene-3
rs2235947 i	20p12	8628696	PLCB1	484	A	0.265	0.29	4.47x10- 3	0.93 (0.89-0.98)		intron
rs7264711	20p12	8630944	PLCB1	484	G	0.264	0.29	5.40x10- 3	0.93 (0.89-0.98)	5.40x10- 3	intron
rs6133922	20p12	10401073	MKKS	242	G	0.053	0.058	7.70x10- 4	0.85 (0.77-0.93)	7.70x10- 4	intron
rs653215 d	20p12	13288371	TASP1	461	A	0.181	0.169	3.90x10- 3	1.10 (1.03-1.18)	3.90x10- 3
rs750402	20q11	31246566	C20orf203	377	T	0.144	0.158	2.57x10- 3	0.91 (0.86-0.97)	2.57x10- 3	intron
rs209665	20q11	32128889	CBFA2T2	252	C	0.289	0.303	1.25x10- 3	0.92 (0.88-0.97)	1.25x10- 3	intron
rs209677 i	20q11	32140287	CBFA2T2	252	C	0.288	0.302	8.66x10- 4	0.92 (0.88-0.97)		intron
rs6088765	20q11	33799280	EDEM2	399	C	0.455	0.435	2.83x10- 3	1.07 (1.02-1.12)	2.83x10- 3	intron
rs2425223	20q11	35001520	DLGAP4	372	T	0.375	0.367	2.44x10- 3	1.07 (1.02-1.12)	2.44x10- 3	intron
rs8116375 d	20q13	42017073	SRSF6	507	T	0.158	0.168	4.83x10- 3	0.91 (0.85-0.97)	4.83x10- 3
rs6032198 d	20q13	44075848	PIGT-WFDC2	317	T	0.048	0.042	1.99x10- 3	1.19 (1.06-1.32)	1.99x10- 3	near-gene-5
rs6073958 i	20q13	44551855	PLTP-PCIF1	317	C	0.193	0.207	1.50x10- 3	0.91 (0.87-0.97)
rs562954 d	20q13	48092076	KCNB1	353	C	0.384	0.388	2.05x10- 3	0.90 (0.85-0.96)	2.05x10- 3	intron
rs913678	20q13	48955424	LOC284751-PTPN1	214	G	0.325	0.335	5.04x10- 4	0.92 (0.88-0.96)	5.04x10- 4
rs6126200 i	20q13	49879862	KCNG1-NFATC2	269	G	0.145	0.164	9.64x10- 4	0.90 (0.85-0.96)
rs4811174	20q13	50048133	NFATC2	269	A	0.468	0.48	1.05x10- 3	0.93 (0.89-0.97)	1.05x10- 3	intron
rs1546913	20q13	56154035	PCK1-ZBP1	389	A	0.3	0.319	2.71x10- 3	0.93 (0.89-0.98)	2.71x10- 3
rs2823288	21q21	16820888		342	A	0.293	0.278	1.82x10- 3	1.08 (1.03-1.13)	1.82x10- 3
rs2236435 i	21q22	38176682	HLCS	187	G	0.427	0.445	3.31x10- 4	0.92 (0.88-0.96)		intron
rs7280984 d	21q22	38231868	HLCS	187	C	0.201	0.211	2.05x10- 3	0.90 (0.85-0.96)	2.05x10- 3	intron
rs2277802 d	21q22	43829346	UBASH3A	354	G	0.126	0.141	2.13x10- 3	0.89 (0.83-0.96)	2.13x10- 3	intron
rs9784212 d	21q22	45699779	DNMT3L-AIRE	503	A	0.019	0.016	4.76x10- 3	1.27 (1.08-1.51)	4.76x10- 3
rs17483887 d	22q12	28423844	TTC28	361	A	0.07	0.085	4.71x10- 3	0.88 (0.81-0.96)	4.71x10- 3	intron
rs17413405 i	22q12	28850616	TTC28	361	C	0.055	0.069	2.27x10- 3	0.87 (0.79-0.95)		intron
rs73161005 d	22q12	30143240	ZMAT5	256	A	0.229	0.214	8.91x10- 4	1.11 (1.04-1.18)	8.91x10- 4	intron
rs16991802 d	22q12	33512743	SYN3-LARGE	526	A	0.046	0.036	5.39x10- 3	1.17 (1.05-1.32)	5.39x10- 3
rs11705183 d	22q13	39748371	SYNGR1	154	T	0.235	0.25	1.92x10- 4	0.89 (0.83-0.95)	1.92x10- 4	intron
rs2958647	22q13	40291139	ENTHD1-GRAP2	161	C	0.423	0.446	2.20x10- 4	0.92 (0.88-0.96)	2.20x10- 4	near-gene-5
Legend:
* – Named by the genes bounding the region of association, unless literature strongly implicated a specific gene.
i – imputed SNP
d or r – dominant, or recessive model; if not noted, additive model was used
† - dbSNP’s predicted functional effect
P – Published association - this SNP has been identified as causal or as the most significant SNP in gene region

## Sheet: B1
Supplementary Table 2. All ancestry-specific non-HLA associated regions (by p-value association tier).
B1. AA Tier 1
Most Significant SNP(s)	Chr.	Position (Build 37)	Gene Region*	Region Rank	Ref. Allele	RAF Case	RAF Control	P-value	OR (95% CI)	Regional Stepwise P-value	dbSNP Function†
rs2431697	5q33	159879978	PTTG1-MIR146A	3	C	0.398	0.467	1.27x10- 12	0.76 (0.70-0.82)	1.27x10- 12
rs4731532	7q32	128572766	IRF5-TNPO3	1	C	0.649	0.716	2.57x10- 13	0.74 (0.68-0.80)	3.96x10- 9
rs3757387 i	7q32	128576086	IRF5-TNPO3	1	C	0.321	0.246	1.01x10- 17	1.44 (1.33-1.57)		near-gene-5
rs35000415 d	7q32	128585616	IRF5-TNPO3	1	T	0.04	0.022	4.39x10- 8	1.95 (1.53-2.48)	4.33x10- 4	intron
rs11763959	7q32	128641906	IRF5-TNPO3	1	G	0.717	0.677	7.92x10- 6	1.21 (1.11-1.31)	5.62x10- 4	intron
rs12537284 d,P	7q32	128717906	IRF5-TNPO3	1	A	0.043	0.026	4.91x10- 7	1.77 (1.42-2.22)
rs2618444 i	8p23	11338370	BLK	4	C	0.171	0.131	7.39x10- 9	1.36 (1.22-1.51)
rs2736340	8p23	11343973	BLK	4	T	0.17	0.13	1.12x10- 8	1.36 (1.22-1.51)	7.44x10- 8
rs2618458 d	8p23	11369068	BLK	4	A	0.103	0.125	2.05x10- 4	0.78 (0.69-0.89)	1.42x10- 3	intron
rs1804182 d	8p11	42033519	PLAT	5	A	0.042	0.022	3.48x10- 8	1.94 (1.53-2.45)	3.48x10- 8	nonsense
rs1143679	16p11	31276811	ITGAM	2	A	0.156	0.107	1.62x10- 13	1.54 (1.37-1.73)	1.62x10- 13	missense
Legend:
* – Named by the genes bounding the region of association, unless literature strongly implicated a specific gene.
i – imputed SNP
d or r – dominant, or recessive model; if not noted, additive model was used
† - dbSNP’s predicted functional effect
P – Published association - this SNP has been identified as causal or as the most significant SNP in gene region

## Sheet: B2
Supplementary Table 2. All ancestry-specific non-HLA associated regions (by p-value association tier).
B2. AA Tier 2
Most Significant SNP(s)	Chr.	Position (Build 37)	Gene Region*	Region Rank	Ref. Allele	RAF Case	RAF Control	P-value	OR (95% CI)	Regional Stepwise P-value	dbSNP Function†
rs12065145	1q24	172815177	TNFSF4-LOC100506023	6	C	0.186	0.215	1.00x10- 4	0.83 (0.75-0.91)	3.28x10- 4
rs12039904 d	1q25	173212273	TNFSF4-LOC100506023	6	T	0.056	0.041	2.55x10- 4	1.43 (1.18-1.72)	2.26x10- 4	intron
rs6681482 d	1q25	173306646	TNFSF4-LOC100506023	6	A	0.111	0.141	8.11x10- 7	0.73 (0.64-0.83)	1.06x10- 7	intron
rs17266594	4q24	102750922	BANK1	8	C	0.198	0.238	5.09x10- 7	0.79 (0.72-0.87)	5.09x10- 7	intron
rs10516487 P	4q24	102751076	BANK1	8	T	0.199	0.237	1.49x10- 6	0.80 (0.73-0.88)		intron,missense
rs34840245	6p21	34812701	UHRF1BP1-DEF6	7	G	0.273	0.237	2.49x10- 5	1.21 (1.11-1.32)	2.02x10- 3	intron
rs1194 d	6p21	35263555	UHRF1BP1-DEF6	7	A	0.377	0.334	5.04x10- 7	1.32 (1.19-1.48)	3.69x10- 5	untranslated-3
rs1170436 d	16q22	68607486	ZFP90	9	A	0.281	0.244	7.93x10- 7	1.31 (1.18-1.46)	7.93x10- 7	intron
Legend:
* – Named by the genes bounding the region of association, unless literature strongly implicated a specific gene.
i – imputed SNP
d or r – dominant, or recessive model; if not noted, additive model was used
† - dbSNP’s predicted functional effect
P – Published association - this SNP has been identified as causal or as the most significant SNP in gene region

## Sheet: B3
Supplementary Table 2. All ancestry-specific non-HLA associated regions (by p-value association tier).
B3. AA Tier 3
Most Significant SNP(s)	Chr.	Position (Build 37)	Gene Region*	Region Rank	Ref. Allele	RAF Case	RAF Control	P-value	OR (95% CI)	Regional Stepwise P-value	dbSNP Function†
rs58693705 i	1p36	8022461	PARK7	35	G	0.182	0.212	4.74x10- 5	0.82 (0.74-0.90)		intron
rs7528618 d	1p36	8024550	PARK7	35	C	0.17	0.197	6.67x10- 5	0.79 (0.71-0.89)	6.67x10- 5	intron
rs6691730 d	1p36	20157585	RNF186-OTUD3	68	A	0.127	0.106	2.25x10- 4	1.28 (1.12-1.46)	2.25x10- 4
rs12065623 d	1p36	25288471	RUNX3	30	T	0.171	0.198	2.62x10- 5	0.78 (0.70-0.88)	2.62x10- 5	intron
rs10889687	1p31	67909782	SERBP1	65	T	0.233	0.203	2.11x10- 4	1.19 (1.09-1.31)	2.11x10- 4
rs17021444 d	1p21	104893852		63	C	0.12	0.143	2.08x10- 4	0.79 (0.70-0.89)	2.08x10- 4
rs4845473	1q21	152709456	C1orf68-KPRP	77	T	0.095	0.117	3.01x10- 4	0.79 (0.70-0.90)	3.01x10- 4
rs4657019	1q23	161390656	C1orf192-FCGR2A	36	A	0.251	0.285	4.86x10- 5	0.84 (0.77-0.91)	4.86x10- 5
rs2071929	1q24	172667967	FASLG	50	C	0.204	0.234	1.11x10- 4	0.83 (0.76-0.91)	1.11x10- 4
rs66941367 i	1q31	198466690	NEK7-ATP6V1G3	60	C	0.187	0.159	1.90x10- 4	1.21 (1.09-1.34)
rs6698096	1q32	198846601	LOC100131234	60	A	0.455	0.42	2.89x10- 4	1.15 (1.07-1.24)	2.89x10- 4	intron
rs7582300 r	2p25	7525664		62	G	0.729	0.755	2.04x10- 4	0.81 (0.73-0.91)	2.04x10- 4
rs1550250 r	2p25	8917977	KIDINS220	43	G	0.878	0.9	7.13x10- 5	0.76 (0.66-0.87)	7.13x10- 5	intron
rs13014054 d	2p22	33678924	RASGRP3	69	G	0.133	0.111	2.28x10- 4	1.28 (1.12-1.45)	2.28x10- 4	intron
rs13399274 d	2p16	58522580	FANCL	53	G	0.15	0.175	1.29x10- 4	0.80 (0.71-0.89)	1.29x10- 4
rs10496255	2p12	82043844		23	G	0.119	0.143	1.96x10- 4	0.81 (0.72-0.90)	1.96x10- 4
rs146250785 i	2p12	82069203		23	A	0.127	0.155	1.51x10- 5	0.78 (0.70-0.87)
rs2389683	2q24	163141313	IFIH1	52	A	0.384	0.42	1.61x10- 4	0.86 (0.80-0.93)	1.61x10- 4	intron
rs7565446 i	2q24	163144396	IFIH1	52	T	0.388	0.424	1.23x10- 4	0.86 (0.80-0.93)		intron
rs16826235 r	2q32	185733398	ZNF804A	42	G	0.136	0.135	6.63x10- 5	2.32 (1.54-3.52)	6.63x10- 5	intron
rs10181656 d	2q32	191969879	STAT4	47	G	0.177	0.151	1.54x10- 4	1.26 (1.12-1.41)	1.54x10- 4	intron
rs7582694 i	2q32	191970120	STAT4	47	C	0.228	0.197	9.66x10- 5	1.20 (1.09-1.32)		intron
rs11571293 d	2q33	204717713	CD28-CTLA4	40	T	0.398	0.434	5.87x10- 5	0.79 (0.71-0.89)	5.87x10- 5
rs1127745 r	3p14	58512237	ACOX2	16	G	0.65	0.619	5.66x10- 6	1.29 (1.16-1.44)	5.66x10- 6	coding-synon
rs2594113 d	3p13	71663248	FOXP1-EIF4E3	81	A	0.362	0.392	3.20x10- 4	0.82 (0.73-0.91)	3.20x10- 4
rs13061150 d	3q13	113506734	ATP6V1A	74	A	0.372	0.404	2.91x10- 4	0.82 (0.73-0.91)	2.91x10- 4	intron
rs58395088 i	3q26	174762529	NAALADL2	72	C	0.202	0.231	2.33x10- 4	0.84 (0.77-0.92)		intron
rs9851386	3q26	174764910	NAALADL2	72	A	0.203	0.232	2.44x10- 4	0.84 (0.77-0.92)	2.44x10- 4	intron
rs3792615	4q32	164532801	MARCH1	73	G	0.13	0.154	2.88x10- 4	0.82 (0.73-0.91)	2.88x10- 4	intron
rs26657	5q15	96147270	ERAP1	22	T	0.212	0.179	1.49x10- 5	1.24 (1.12-1.36)	1.49x10- 5	intron
rs17690923	5q31	132030284	KIF3A	82	C	0.039	0.054	3.23x10- 4	0.71 (0.59-0.86)	3.23x10- 4	intron,untranslated-3
rs4958136 r	5q31	132998708	FSTL4	48	C	0.618	0.589	9.89x10- 5	1.25 (1.12-1.40)	9.89x10- 5
rs10057690	5q33	150445215	TNIP1	14	G	0.415	0.371	2.97x10- 6	1.20 (1.11-1.30)	2.97x10- 6	intron,near-gene-5
rs7708392 i,P	5q33	150457485	TNIP1	14	C	0.817	0.787	8.75x10- 5	1.21 (1.10-1.34)		intron
rs1033177	6p25	382913	DUSP22-IRF4	39	C	0.146	0.119	5.77x10- 5	1.26 (1.13-1.41)	5.77x10- 5
rs116356980	6p21	34757094		13	T	0.24	0.203	4.23x10- 6	1.24 (1.13-1.37)	4.23x10- 6
rs1590381 i	6p21	35154787	TCP11-AY927475	13	A	0.459	0.413	2.14x10- 6	1.21 (1.12-1.30)
rs6923608 d	6q21	106537790	PRDM1	12	T	0.385	0.341	2.00x10- 6	1.30 (1.17-1.45)	2.00x10- 6	intron
rs56886418 i	6q21	106538727	PRDM1	12	G	0.388	0.344	1.82x10- 6	1.21 (1.12-1.31)		intron
rs591796 r	6q23	137900707		51	C	0.61	0.642	1.19x10- 4	0.81 (0.72-0.90)	1.19x10- 4
rs73039184	6q27	167513030	CCR6	37	T	0.116	0.142	5.10x10- 5	0.79 (0.71-0.89)	5.10x10- 5
rs763616 d	7p15	26784600	SKAP2	80	A	0.331	0.359	3.13x10- 4	0.82 (0.73-0.91)	3.13x10- 4	intron
rs12531540 r	7p15	28162674	JAZF1	19	C	0.891	0.87	1.71x10- 4	1.28 (1.13-1.46)	1.31x10- 5	intron
rs886663 r	7p15	28185426	JAZF1	19	T	0.264	0.274	1.14x10- 4	0.66 (0.53-0.81)	9.24x10- 6	intron
imm_7_50259248	7p12	50288702		10	T	0.407	0.365	1.09x10- 5	1.19 (1.10-1.28)	4.94x10- 4
rs4917014 P	7p12	50305863	C7orf72-IKZF1	10	G	0.064	0.087	1.48x10- 5	0.73 (0.63-0.84)
rs17552904	7p12	50318308	C7orf72-IKZF1	10	T	0.056	0.08	1.12x10- 6	0.69 (0.59-0.80)	3.01x10- 4
rs17133826 d	7p12	50497685	IKZF1-FIGNL1	10	C	0.084	0.106	8.29x10- 5	0.76 (0.66-0.87)	6.79x10- 5
rs17152014 d	7p12	50542303	DDC	10	T	0.133	0.11	6.07x10- 5	1.30 (1.14-1.48)	1.86x10- 5	intron
rs17570297 d	7q11	68385861		45	G	0.161	0.185	8.39x10- 5	0.79 (0.71-0.89)	8.39x10- 5
rs850548 d	7q35	145395287		29	T	0.303	0.331	2.56x10- 5	0.79 (0.71-0.88)	2.56x10- 5
rs2553878	8q11	54056383	OPRK1	32	T	0.341	0.303	3.01x10- 5	1.19 (1.10-1.29)	3.01x10- 5
rs7002136 d	8q21	79269622	PKIA	64	T	0.225	0.254	2.10x10- 4	0.81 (0.73-0.91)	2.10x10- 4
rs56194674 r	8q24	129250700	MIR1208	26	C	0.891	0.913	1.96x10- 5	0.73 (0.64-0.85)	1.96x10- 5
rs9408808	9q31	108845312		58	T	0.606	0.641	1.59x10- 4	0.86 (0.80-0.93)	1.59x10- 4
rs7032238 r	9q32	117533062	LOC100505478-TNFSF15	61	T	0.454	0.428	2.04x10- 4	1.29 (1.13-1.48)	2.04x10- 4
rs41308952	9q33	123784307	C5	46	A	0.048	0.032	9.30x10- 5	1.48 (1.22-1.81)	9.30x10- 5	intron
rs12261850	10p14	6956186	SFMBT2	79	G	0.213	0.242	3.04x10- 4	0.85 (0.77-0.93)	3.04x10- 4
rs602097 r	10p11	30747546	MAP3K8	67	G	0.828	0.801	2.22x10- 4	1.25 (1.11-1.40)	2.22x10- 4	intron
rs2940707	10q11	49989792	WDFY4	25	A	0.733	0.695	1.79x10- 5	1.20 (1.11-1.31)	1.79x10- 5	intron
rs72793687 d	10q21	59875060	IPMK	56	G	0.009	0.018	1.44x10- 4	0.52 (0.37-0.73)	3.01x10- 4
rs7899961	10q21	60026425	IPMK	56	T	0.177	0.151	2.15x10- 4	1.22 (1.10-1.35)	4.21x10- 4	intron
rs77029323 d	10q21	64449879	ZNF365-ADO	17	T	0.056	0.071	2.95x10- 4	0.73 (0.62-0.87)	7.00x10- 6
rs224031 d	10q21	64521356	ZNF365-ADO	17	T	0.541	0.565	2.74x10- 4	0.78 (0.68-0.89)	7.58x10- 6
rs10762171 i	10q21	69291720	CTNNA3	15	A	0.716	0.675	4.21x10- 6	1.22 (1.12-1.33)		intron
rs10823062	10q21	69312670	CTNNA3	15	T	0.724	0.684	7.99x10- 6	1.21 (1.11-1.32)	7.99x10- 6	intron
rs2396545	11p15	601785	PHRF1	20	G	0.425	0.465	3.13x10- 5	0.85 (0.79-0.92)	3.13x10- 5	intron
rs702965 i	11p15	611868	PHRF1	20	T	0.329	0.37	1.14x10- 5	0.84 (0.77-0.91)		untranslated-3
rs1433905	11p15	4819691	OR51F1-OR52R1	31	C	0.135	0.161	1.06x10- 4	0.81 (0.72-0.90)	1.06x10- 4
rs2117209 i	11p15	4827539	OR52R1-OR51F2	31	A	0.146	0.175	2.86x10- 5	0.80 (0.72-0.89)		near-gene-5
rs1559758	11p13	35123195	PDHX-CD44	55	T	0.308	0.275	1.36x10- 4	1.18 (1.08-1.28)	1.36x10- 4
rs662799	11q23	116663707	APOA5-APOA4	21	C	0.136	0.107	1.14x10- 5	1.30 (1.16-1.46)	1.14x10- 5	near-gene-5
rs1946007	11q24	128283445	ETS1	18	T	0.136	0.167	7.16x10- 6	0.78 (0.70-0.87)	3.62x10- 5
rs12574073 d	11q24	128319478	ETS1	18	A	0.133	0.108	6.41x10- 5	1.30 (1.14-1.48)	3.64x10- 4
rs10878246	12q12	40632099	LRRK2	54	G	0.089	0.111	1.31x10- 4	0.78 (0.69-0.89)	1.31x10- 4	intron
rs2407782	12q12	44278489	TMEM117	66	G	0.08	0.1	2.18x10- 4	0.78 (0.68-0.89)	2.18x10- 4	intron
rs11834728 i	12q13	56561241	SMARCC2	59	C	0.329	0.363	1.75x10- 4	0.86 (0.79-0.93)		intron
rs12316272 d	12q13	56571954	SMARCC2	59	G	0.097	0.117	2.15x10- 4	0.78 (0.68-0.89)	2.15x10- 4	intron
rs149495769 i	12q24	129273537	SLC15A4	33	C	0.15	0.122	3.18x10- 5	1.26 (1.13-1.41)
rs1059312	12q24	129278864	SLC15A4	33	G	0.497	0.461	1.84x10- 4	1.16 (1.07-1.25)	1.84x10- 4	coding-synon
rs10498444	14q22	52694778	NID2-PTGDR	75	C	0.146	0.122	2.94x10- 4	1.23 (1.10-1.37)	2.94x10- 4
rs1450712 r	14q31	88368280	GALC	71	C	0.627	0.597	2.32x10- 4	1.23 (1.10-1.38)	2.32x10- 4	intron
rs55658494 d	15q25	79238879	CTSH-RASGRF1	78	A	0.104	0.125	3.02x10- 4	0.79 (0.69-0.90)	3.02x10- 4	near-gene-5
rs11853354 d	15q26	93111805	LOC100144604	70	G	0.058	0.075	2.30x10- 4	0.74 (0.63-0.87)	2.30x10- 4	intron
rs8061370 d	16p13	11458471	RMI2-AK126539	49	T	0.39	0.425	1.05x10- 4	0.80 (0.71-0.90)	1.05x10- 4
rs584828 d	17q21	38599230	TOP2A-IGFBP4	41	T	0.092	0.114	1.82x10- 4	0.77 (0.67-0.88)	1.82x10- 4	near-gene-5
rs598892 i	17q21	38600092	IGFBP4	41	A	0.082	0.105	6.21x10- 5	0.76 (0.66-0.87)		coding-synon
rs9894206	17q25	73360154	GRB2	11	T	0.753	0.789	1.78x10- 6	0.80 (0.72-0.87)	1.78x10- 6	intron
rs10405730	19p13	18350246	PDE4C	76	T	0.085	0.105	2.99x10- 4	0.79 (0.69-0.90)	2.99x10- 4	intron
rs11671087	19q13	39761790	IL28A-IL29	24	C	0.414	0.455	1.57x10- 5	0.85 (0.78-0.91)	1.57x10- 5
rs10412463 i	19q13	43021011	AK096849	44	C	0.493	0.529	8.06x10- 5	0.86 (0.79-0.92)		intron
rs10402677	19q13	43025170	AK096849	44	T	0.484	0.519	1.97x10- 4	0.86 (0.80-0.93)	1.97x10- 4	intron,near-gene-5
rs632111	19q13	49208978	FUT2	34	G	0.479	0.439	3.98x10- 5	1.17 (1.09-1.26)	3.98x10- 5	untranslated-3
rs11087739	20p12	6652824		28	C	0.171	0.141	2.31x10- 5	1.26 (1.13-1.40)	2.31x10- 5
rs73295235 i	20q13	44604862	ZNF335-MMP9	27	A	0.077	0.057	2.30x10- 5	1.40 (1.20-1.63)
rs8114050	20q13	44625817	ZNF335-MMP9	27	A	0.509	0.547	4.35x10- 5	0.85 (0.79-0.92)	4.35x10- 5
rs8128037 d	21q22	45650501	ICOSLG	57	T	0.207	0.178	1.71x10- 4	1.24 (1.11-1.39)	1.71x10- 4	intron
rs8132092 i	21q22	45650849	ICOSLG	57	T	0.203	0.174	1.45x10- 4	1.21 (1.09-1.33)		intron
rs464694 r	22q11	21801489	HIC2	38	C	0.779	0.748	5.51x10- 5	1.25 (1.12-1.40)	5.51x10- 5	untranslated-3
Legend:
* – Named by the genes bounding the region of association, unless literature strongly implicated a specific gene.
i – imputed SNP
d or r – dominant, or recessive model; if not noted, additive model was used
† - dbSNP’s predicted functional effect
P – Published association - this SNP has been identified as causal or as the most significant SNP in gene region

## Sheet: C1
Supplementary Table 2. All ancestry-specific non-HLA associated regions (by p-value association tier).
C1. HA Tier 1
Most Significant SNP(s)	Chr.	Position (Build 37)	Gene Region*	Region Rank	Ref. Allele	RAF Case	RAF Control	P-value	OR (95% CI)	Regional Stepwise P-value	dbSNP Function†
rs13306575	1q25	183532437	NCF2	4	A	0.11	0.054	1.00x10- 9	1.71 (1.44-2.03)	1.35x10- 9	missense
rs17849502	1q25	183532580	NCF2	4	T	0.07	0.041	5.87x10- 11	1.95 (1.59-2.38)	6.60x10- 11	missense
rs17849501 P	1q25	183542323	NCF2	4	A	0.07	0.044	3.10x10- 9	1.83 (1.50-2.23)		coding-synon,intron
rs11889341	2q32	191943742	STAT4	3	A	0.47	0.355	5.85x10- 16	1.48 (1.34-1.63)	5.85x10- 16	intron
rs7582694 i,P	2q32	191970120	STAT4	3	C	0.472	0.357	9.11x10- 16	1.47 (1.34-1.61)		intron
rs7708392 i	5q33	150457485	TNIP1	6	C	0.527	0.428	4.59x10- 9	1.31 (1.20-1.44)		intron
rs10036748	5q33	150458146	TNIP1	6	A	0.527	0.427	4.80x10- 9	1.32 (1.20-1.44)	4.80x10- 9	intron
rs12706860	7q32	128570026	IRF5-TNPO3	1	C	0.164	0.247	1.98x10- 12	0.66 (0.59-0.74)	1.06x10- 3
rs3757387 i	7q32	128576086	IRF5-TNPO3	1	C	0.535	0.399	7.94x10- 33	1.71 (1.56-1.87)		near-gene-5
rs3807307	7q32	128579202	IRF5-TNPO3	1	C	0.539	0.412	6.57x10- 29	1.68 (1.53-1.84)	2.64x10- 10	intron,near-gene-5
rs17340646 d	7q32	128722514	IRF5-TNPO3	1	G	0.329	0.224	8.65x10- 20	1.83 (1.61-2.08)	1.36x10- 5
rs11845506 d	14q31	88383035	GALC	5	A	0.005	0.024	5.00x10- 10	0.20 (0.12-0.33)	5.00x10- 10	intron
rs8054198 d	16p13	11038360	CLEC16A	7	T	0.011	0.031	1.79x10- 8	0.36 (0.25-0.51)	1.26x10- 8	untranslated-5
rs12448240 d	16p13	11187218	CLEC16A	7	G	0.018	0.011	3.76x10- 4	2.06 (1.38-3.06)	2.07x10- 5	intron
rs12925552	16p13	11332805	CLEC16A	7	C	0.22	0.275	1.19x10- 3	0.84 (0.75-0.93)	4.77x10- 5
rs9926533	16p11	31014179	ITGAM	2	A	0.428	0.467	3.94x10- 5	0.83 (0.75-0.90)	2.09x10- 6	intron
rs12928725 i	16p11	31283996	ITGAM	2	T	0.163	0.099	6.61x10- 22	1.94 (1.70-2.23)		intron
rs13338069	16p11	31299474	ITGAM	2	C	0.162	0.098	1.94x10- 21	1.98 (1.72-2.28)	1.45x10- 22	intron
Legend:
* – Named by the genes bounding the region of association, unless literature strongly implicated a specific gene.
i – imputed SNP
d or r – dominant, or recessive model; if not noted, additive model was used
† - dbSNP’s predicted functional effect
P – Published association - this SNP has been identified as causal or as the most significant SNP in gene region

## Sheet: C2
Supplementary Table 2. All ancestry-specific non-HLA associated regions (by p-value association tier).
C2. HA Tier 2
Most Significant SNP(s)	Chr.	Position (Build 37)	Gene Region*	Region Rank	Ref. Allele	RAF Case	RAF Control	P-value	OR (95% CI)	Regional Stepwise P-value	dbSNP Function†
rs2205960 d	1q25	173191475	TNFSF4-LOC100506023	9	A	0.39	0.314	1.92x10- 7	1.42 (1.24-1.62)	8.85x10- 8
rs17350669 d	1q25	173312796	TNFSF4-LOC100506023	9	C	0.073	0.108	4.77x10- 6	0.67 (0.56-0.79)	1.90x10- 6	intron
rs73846279 i	3p11	89891345	EPHA3-PROS1	15	T	0.088	0.061	4.82x10- 7	1.57 (1.32-1.88)
rs7653338 d	3p11	89938088	EPHA3-PROS1	15	A	0.087	0.06	1.64x10- 6	1.58 (1.31-1.91)	1.64x10- 6
rs9394274	6p21	35114911	TCP11-SCUBE3	8	A	0.285	0.243	6.53x10- 8	1.34 (1.20-1.49)	6.53x10- 8
rs12199481 d	6q25	159381492	RSPH3	16	C	0.43	0.396	5.72x10- 4	0.78 (0.67-0.90)	2.92x10- 5
rs2092540 d	6q25	159416444	RSPH3	16	T	0.145	0.198	8.92x10- 6	0.73 (0.63-0.84)	6.23x10- 7	intron
rs11250089	8p23	10771292	BLK-XKR6	11	C	0.087	0.135	2.85x10- 7	0.68 (0.58-0.79)	4.30x10- 7	intron
rs12548184 i	8p23	10786072	BLK-XKR6	11	T	0.232	0.315	1.08x10- 7	0.75 (0.68-0.83)		intron
rs73535131 d	8p23	11094967	BLK-XKR6	11	G	0.233	0.173	8.27x10- 5	1.32 (1.15-1.51)	1.23x10- 4
rs2041862 d	12q15	68461697	DYRK2-IFNG	12	A	0.1	0.15	1.59x10- 7	0.66 (0.57-0.77)	1.59x10- 7
rs17005500 d	12q21	79738884	SYT1	13	C	0.048	0.071	2.43x10- 7	0.58 (0.47-0.71)	2.43x10- 7	intron
rs2550333	16q21	58267472	CSNK2A2-CCDC113	10	G	0.374	0.292	9.52x10- 7	1.28 (1.16-1.41)	9.52x10- 7
rs2731763 i	16q21	58280078	CSNK2A2-CCDC113	10	G	0.364	0.279	1.03x10- 7	1.31 (1.19-1.45)
rs229533	22q12	37587111	C1QTNF6	14	C	0.488	0.437	4.61x10- 6	1.24 (1.13-1.35)	1.41x10- 2	intron,near-gene-5
rs229541	22q12	37591318	C1QTNF6	14	T	0.486	0.427	2.46x10- 7	1.27 (1.16-1.39)	1.21x10- 3	intron
Legend:
* – Named by the genes bounding the region of association, unless literature strongly implicated a specific gene.
i – imputed SNP
d or r – dominant, or recessive model; if not noted, additive model was used
† - dbSNP’s predicted functional effect
P – Published association - this SNP has been identified as causal or as the most significant SNP in gene region

## Sheet: C3
Supplementary Table 2. All ancestry-specific non-HLA associated regions (by p-value association tier).
C3. HA Tier 3
Most Significant SNP(s)	Chr.	Position (Build 37)	Gene Region*	Region Rank	Ref. Allele	RAF Case	RAF Control	P-value	OR (95% CI)	Regional Stepwise P-value	dbSNP Function†
rs976881 d	1p36	12233754	TNFRSF1B	132	T	0.217	0.261	3.90x10- 4	0.79 (0.69-0.90)	3.90x10- 4	intron
rs10799844	1p36	20172956	RNF186-OTUD3	119	G	0.394	0.36	2.87x10- 4	1.19 (1.08-1.31)	2.87x10- 4
rs12088685 d	1p36	22679088	WNT4-ZBTB40	228	A	0.017	0.032	1.26x10- 3	0.60 (0.44-0.82)	1.26x10- 3
rs4655702	1p31	67801231	IL12RB2	117	T	0.365	0.386	2.74x10- 4	0.84 (0.77-0.92)	2.74x10- 4	intron
rs12144794 i	1p31	77781567	AK5	61	T	0.414	0.454	4.41x10- 5	0.82 (0.75-0.90)		intron
rs1377731	1p31	77795064	AK5	61	A	0.412	0.451	4.95x10- 5	0.83 (0.75-0.91)	4.95x10- 5	intron
rs17125439 d	1p22	85768379	LOC646626	108	A	0.188	0.226	1.99x10- 4	0.78 (0.68-0.89)	1.99x10- 4
rs77666400 d	1p21	101659343	BX538249-S1PR1	138	G	0.16	0.152	4.21x10- 4	1.30 (1.12-1.50)	4.21x10- 4
rs4839333	1p13	114219161	MAGI3	97	T	0.094	0.124	1.52x10- 4	0.76 (0.65-0.87)	1.52x10- 4	intron
rs10923360 d	1p12	118166877	FAM46C	137	A	0.254	0.239	4.15x10- 4	1.27 (1.11-1.44)	4.15x10- 4	untranslated-3
rs11205065 d	1q21	152643998	LCE2D-LCE2C	35	G	0.285	0.337	1.34x10- 5	0.75 (0.66-0.85)	1.34x10- 5
rs6689237 d	1q23	160492270	SLAMF6	180	G	0.272	0.214	7.77x10- 4	1.26 (1.10-1.44)	7.77x10- 4	intron
rs1801274 P	1q23	161479745	FCGR2A	17	C	0.555	0.496	4.06x10- 6	1.24 (1.13-1.36)		missense
rs11810143 d	1q23	161480649	FCGR2A	17	G	0.073	0.111	2.22x10- 5	0.69 (0.58-0.82)	5.74x10- 4	coding-synon,intron
rs332398 r	1q23	161536131	FCGR3A-FCGR2C	17	T	0.517	0.462	1.36x10- 6	1.44 (1.24-1.67)	1.30x10- 5
rs10800559 d	1q23	162428275	SH2D1B-UHMK1	122	C	0.314	0.26	3.12x10- 4	1.27 (1.11-1.44)	3.12x10- 4
rs17344511 d	1q24	167155127	RBSG4	46	T	0.067	0.099	2.84x10- 5	0.68 (0.57-0.81)	2.84x10- 5	intron
rs859652 d	1q24	172654377	FASLG	174	T	0.268	0.314	1.10x10- 3	0.81 (0.71-0.92)	1.10x10- 3
rs1234300 i	1q25	173123664	TNFSF4	174	C	0.439	0.484	6.82x10- 4	0.85 (0.78-0.93)
rs2076069 i	1q25	177001896	ASTN1	65	G	0.242	0.188	4.89x10- 5	1.26 (1.12-1.40)		coding-synon
rs742122	1q25	177003267	ASTN1	65	G	0.25	0.194	5.15x10- 5	1.25 (1.12-1.40)	5.15x10- 5	intron
rs2760534 d	1q31	192549496	RGS1-RGS13	68	G	0.064	0.051	5.50x10- 4	1.44 (1.17-1.77)	4.69x10- 4	near-gene-3
rs6428113 d	1q31	192569061	RGS1-RGS13	68	C	0.33	0.306	7.51x10- 5	1.30 (1.14-1.48)	6.49x10- 5
rs4915254 d	1q31	197893792	LHX9	70	A	0.028	0.039	6.86x10- 5	0.58 (0.45-0.76)	6.86x10- 5	intron
rs7536355	1q32	198773167	PTPRC-LOC100131234	99	A	0.51	0.515	1.70x10- 4	0.83 (0.76-0.92)	1.70x10- 4
rs10919584 i	1q32	198773357	PTPRC-LOC100131234	99	A	0.509	0.515	1.53x10- 4	0.83 (0.76-0.92)
rs3024505	1q32	206939904	MAPKAPK2-IL10	42	T	0.086	0.074	1.88x10- 5	1.45 (1.22-1.72)	1.88x10- 5
rs6696840	1q32	207819729	CR1L	105	C	0.417	0.385	8.27x10- 4	1.17 (1.07-1.29)	8.27x10- 4	intron
rs960087 i	1q32	207826858	CR1L	105	G	0.37	0.331	1.82x10- 4	1.20 (1.09-1.32)		intron
rs12030062	1q32	208453691	PLXNA2	167	T	0.146	0.148	1.12x10- 3	0.80 (0.70-0.92)	1.12x10- 3
rs12031984 i	1q32	208455179	PLXNA2	167	T	0.142	0.145	6.20x10- 4	0.79 (0.69-0.90)
rs72468063 i	1q32	210827178	HHAT	77	C	0.254	0.23	8.48x10- 5	1.24 (1.11-1.39)		intron
rs12116836	1q32	210831820	HHAT	77	G	0.259	0.243	6.32x10- 4	1.20 (1.08-1.34)	6.32x10- 4	intron
rs6701024	1q43	240820582	GREM2-RGS7	124	T	0.411	0.43	3.18x10- 4	0.84 (0.77-0.92)	3.18x10- 4
rs10436948	1q43	242921596		78	G	0.449	0.468	8.50x10- 5	0.83 (0.76-0.91)	8.50x10- 5
rs3127460	1q44	244590342	ADSS	165	A	0.154	0.178	9.44x10- 4	0.81 (0.72-0.92)	9.44x10- 4	intron
rs3006001 i	1q44	244603742	ADSS	165	C	0.153	0.177	5.99x10- 4	0.80 (0.71-0.91)		intron
rs6548062 d	2p25	1698030	PXDN	196	A	0.102	0.073	9.26x10- 4	1.34 (1.13-1.60)	9.26x10- 4	intron
rs6740562	2p25	6553182		229	G	0.412	0.36	1.28x10- 3	1.17 (1.06-1.28)	1.28x10- 3
rs4669834 d	2p24	12369870	AK001558	207	G	0.349	0.344	1.03x10- 3	0.80 (0.70-0.91)	1.03x10- 3	intron
rs6715185 d	2p23	30114154	ALK	85	G	0.671	0.661	1.04x10- 4	0.67 (0.55-0.82)	1.04x10- 4	intron
rs10170610 d	2p21	41877706		162	G	0.291	0.287	5.63x10- 4	1.26 (1.11-1.45)	5.63x10- 4
rs9750167 d	2p16	50920872	NRXN1	190	C	0.075	0.062	8.49x10- 4	1.39 (1.14-1.68)	8.49x10- 4	intron
rs268131 d	2p14	65610471	SPRED2	48	T	0.386	0.361	2.92x10- 5	1.33 (1.16-1.51)	2.92x10- 5	intron
rs6759808	2p13	68650997	PLEK-FBXO48	88	G	0.219	0.207	1.11x10- 4	1.25 (1.12-1.40)	1.11x10- 4
rs56111818 i	2p13	69235376	GKN1-ANTXR1	168	A	0.233	0.234	6.39x10- 4	0.82 (0.74-0.92)
rs6743513	2p13	69236515	GKN1-ANTXR1	168	T	0.234	0.234	8.00x10- 4	0.83 (0.74-0.92)	8.00x10- 4
rs3821021	2p11	85596739	ELMOD3	163	C	0.079	0.059	5.66x10- 4	1.38 (1.15-1.65)	5.66x10- 4	intron
rs7605818 d	2q11	100987680	LONRF2-CHST10	221	G	0.019	0.032	1.18x10- 3	0.60 (0.45-0.82)	1.18x10- 3
rs7581834 i	2q13	113639230	IL1B-IL37	43	A	0.129	0.114	1.90x10- 5	1.37 (1.18-1.58)
rs2723154	2q13	113658075	IL1B-IL37	43	A	0.117	0.102	2.77x10- 4	1.31 (1.13-1.52)	2.77x10- 4
rs2995934 i	2q22	138527564	THSD7B-HNMT	111	C	0.098	0.085	2.08x10- 4	1.37 (1.16-1.61)
rs17623308	2q22	138560292	THSD7B-HNMT	111	C	0.091	0.079	4.04x10- 4	1.34 (1.14-1.58)	4.04x10- 4
rs2052910	2q22	141713645	LRP1B	155	A	0.304	0.277	5.09x10- 4	1.19 (1.08-1.32)	5.09x10- 4	intron
rs1547596	2q22	148455301	ACVR2A	142	G	0.564	0.564	4.42x10- 4	0.84 (0.77-0.93)	4.42x10- 4
rs10211143	2q24	155359252	AX746678-KCNJ3	213	T	0.201	0.186	1.07x10- 3	1.21 (1.08-1.36)	1.07x10- 3
rs717027 d	2q24	166686414	GALNT3-LOC100506124	214	C	0.195	0.187	1.08x10- 3	1.26 (1.10-1.44)	1.08x10- 3
rs2222151 d	2q24	169150881		100	A	0.202	0.221	1.65x10- 4	0.77 (0.68-0.88)	1.65x10- 4
rs4667630 d	2q31	171092080	MYO3B	172	G	0.382	0.349	7.94x10- 4	1.25 (1.10-1.43)	7.94x10- 4	intron
rs4667631 i	2q31	171092085	MYO3B	172	A	0.363	0.328	6.68x10- 4	1.18 (1.07-1.30)		intron
rs112047269	2q32	186016474		18	G	0.051	0.087	1.37x10- 6	0.63 (0.52-0.76)	1.37x10- 6
rs72930027 d	2q33	199644534		198	T	0.025	0.017	9.35x10- 4	1.74 (1.25-2.42)	9.35x10- 4
rs16836872 d	2q33	202074871	CASP10	219	A	0.015	0.028	1.16x10- 3	0.58 (0.41-0.80)	1.16x10- 3	intron
rs10186415 d	2q37	234164492	ATG16L1	80	A	0.139	0.101	9.37x10- 5	1.36 (1.17-1.59)	9.37x10- 5	intron
1kg_2_241267578 d	2q37	241618905		126	G	0.227	0.182	3.52x10- 4	1.27 (1.12-1.46)	3.52x10- 4	intron
rs906482	3p22	36856328	TRANK1	161	T	0.247	0.237	5.54x10- 4	1.21 (1.09-1.35)	5.54x10- 4
rs4318588 d	3p21	46170049	XCR1-CCR3	36	C	0.429	0.384	3.45x10- 5	1.33 (1.16-1.52)	1.49x10- 5
rs11130097	3p21	46620614	LRRC2	36	A	0.529	0.472	6.36x10- 4	1.17 (1.07-1.29)	2.57x10- 4	intron,missense
rs6442117	3p21	48419897	FBXW12	112	C	0.393	0.363	2.08x10- 4	1.19 (1.09-1.31)	2.08x10- 4	intron,,missense
rs13100903 r	3p21	50174572	AK125500	127	T	0.207	0.221	3.63x10- 4	1.70 (1.27-2.28)	3.63x10- 4	intron
rs358000	3p14	55116757	CACNA2D3	164	C	0.185	0.18	5.83x10- 4	1.24 (1.10-1.40)	5.83x10- 4
rs116165318 d	3p14	58366017	PXK	21	A	0.065	0.086	2.40x10- 6	0.64 (0.53-0.77)	2.40x10- 6	intron
rs72877063 i	3p14	59980958	FHIT	102	G	0.145	0.111	1.75x10- 4	1.30 (1.13-1.49)		intron
rs12497400	3p14	59986922	FHIT	102	C	0.146	0.113	4.03x10- 4	1.28 (1.11-1.46)	4.03x10- 4	intron
rs17070791 d	3p14	64458932	ADAMTS9	76	C	0.208	0.211	8.31x10- 5	0.76 (0.66-0.87)	8.31x10- 5
rs17048059	3p14	68899223	FAM19A4	173	C	0.313	0.29	1.30x10- 3	1.18 (1.07-1.30)	1.30x10- 3	intron
rs62256067 i	3p14	68899455	FAM19A4	173	G	0.302	0.28	6.69x10- 4	1.19 (1.08-1.32)		intron
rs34844599 d	3q13	119252208	CD80	232	C	0.093	0.12	1.32x10- 3	0.77 (0.65-0.90)	1.32x10- 3	intron
rs16835884 d	3q21	124421786	KALRN	209	G	0.007	0.013	1.05x10- 3	0.45 (0.28-0.72)	1.05x10- 3	intron
rs11915953 d	3q22	134428788	KY-EPHB1	159	C	0.051	0.038	5.42x10- 4	1.50 (1.19-1.89)	5.42x10- 4
rs9866988	3q25	159814546	IL12A	41	A	0.265	0.224	1.79x10- 5	1.26 (1.13-1.40)	1.79x10- 5	intron
rs12107036 r	3q28	189600160	TP63	20	T	0.581	0.606	2.39x10- 6	0.72 (0.63-0.83)	2.39x10- 6	intron
rs4690229 i	4p16	970724	DGKQ-SLC26A1	148	T	0.583	0.527	4.78x10- 4	1.18 (1.08-1.29)
rs3822030	4p16	987343	IDUA	148	G	0.369	0.414	6.67x10- 4	0.85 (0.78-0.93)	6.67x10- 4	intron,near-gene-5
rs6449180 r	4p15	15777881	BST1-CD38	141	G	0.486	0.439	4.41x10- 4	1.33 (1.13-1.56)	4.41x10- 4
rs6818978 d	4p15	26083058	C4orf52-RBPJ	222	A	0.186	0.162	1.19x10- 3	1.26 (1.09-1.44)	1.19x10- 3
rs4695345	4p12	48174791	TEC	75	A	0.192	0.209	8.16x10- 5	0.79 (0.71-0.89)	8.16x10- 5	intron
rs1567957 d	4q22	96961891		156	C	0.196	0.207	5.17x10- 4	0.79 (0.69-0.90)	5.17x10- 4
rs77162208 d	4q24	102996485	BANK1-SLC39A8	92	A	0.033	0.05	1.66x10- 4	0.63 (0.50-0.80)	1.27x10- 4
rs6846971	4q24	103359744	SLC39A8-NFKB1	92	A	0.137	0.172	6.46x10- 4	0.81 (0.71-0.91)	4.10x10- 4
rs11098653	4q27	122903090	TRPC3-KIAA1109	206	A	0.412	0.384	1.02x10- 3	1.17 (1.06-1.28)	1.02x10- 3
rs6833591 r	4q27	123546282	BC045668	202	C	0.341	0.355	9.71x10- 4	0.72 (0.59-0.87)	9.71x10- 4	intron
rs1506366	4q28	126457074	MIR2054	139	G	0.56	0.515	4.32x10- 4	1.18 (1.07-1.29)	4.32x10- 4
rs2276934 i	4q31	145640345	HHIP	195	C	0.316	0.302	9.13x10- 4	1.18 (1.07-1.31)		intron
rs6854783	4q31	145643079	HHIP	195	C	0.317	0.303	1.03x10- 3	1.18 (1.07-1.30)	1.03x10- 3	intron
rs736880	4q35	187813575	FAT1	96	T	0.105	0.128	1.51x10- 4	0.76 (0.66-0.88)	1.51x10- 4
rs7726350	5q11	54251874	ESM1	83	G	0.422	0.461	2.95x10- 4	0.85 (0.77-0.93)	2.83x10- 4
rs78445524 i	5q11	54544817	CCNO-DHX29	83	G	0.189	0.219	9.91x10- 5	0.80 (0.71-0.89)
rs17281809 d	5q11	54601452	DHX29	83	G	0.19	0.219	1.50x10- 4	0.77 (0.68-0.88)	1.44x10- 4	intron
rs10057395	5q12	60088794	ELOVL7	128	T	0.399	0.45	3.65x10- 4	0.85 (0.77-0.93)	3.65x10- 4	intron
rs1159114	5q14	89457057		54	T	0.347	0.362	3.92x10- 5	0.82 (0.74-0.90)	3.92x10- 5	intron
rs2010355	5q14	90349562	GPR98	230	C	0.571	0.591	1.29x10- 3	0.86 (0.79-0.94)	1.29x10- 3	intron
rs10515276 d	5q15	97836794		153	G	0.052	0.044	5.01x10- 4	1.50 (1.19-1.88)	5.01x10- 4
rs166159 d	5q21	106693429	EFNA5	59	C	0.288	0.34	4.36x10- 5	0.76 (0.67-0.87)	4.36x10- 5
rs1904154	5q22	110993905	LOC100505678	47	A	0.195	0.223	4.89x10- 5	0.80 (0.71-0.89)	4.89x10- 5	intron
rs255893 i	5q22	111005451	LOC100505678	47	C	0.189	0.217	2.88x10- 5	0.79 (0.70-0.88)		intron
rs6883672 i	5q23	126469120	C5orf63-MEGF10	58	C	0.357	0.429	4.33x10- 5	0.82 (0.75-0.90)
rs248040	5q23	126479170	C5orf63-MEGF10	58	T	0.37	0.439	2.46x10- 4	0.84 (0.76-0.92)	2.46x10- 4
rs1981524 r	5q31	131756506	C5orf56	72	T	0.184	0.187	1.25x10- 3	1.80 (1.26-2.57)	4.46x10- 4	intron
rs13184651	5q31	131773658	C5orf56	72	A	0.103	0.087	3.03x10- 4	1.33 (1.14-1.54)	7.31x10- 5	intron
rs803137 r	5q31	132132647	8-Sep-SOWAHA	72	C	0.555	0.471	4.39x10- 4	1.31 (1.13-1.53)	4.53x10- 4
rs7737361	5q32	148346443	SH3TC2	160	T	0.443	0.369	5.46x10- 4	1.18 (1.07-1.30)	5.46x10- 4
rs4921230 d	5q33	158880396	LOC285627	26	T	0.196	0.238	6.51x10- 6	0.74 (0.65-0.84)	6.51x10- 6	splice-5
rs11753146 i	6p25	3801605	FAM50B	223	T	0.144	0.181	1.22x10- 3	0.81 (0.72-0.92)
rs11242884	6p25	3801815	FAM50B	223	C	0.144	0.182	1.27x10- 3	0.82 (0.72-0.92)	1.27x10- 3
rs909788	6p22	16636461	ATXN1	147	A	0.432	0.402	8.56x10- 4	1.17 (1.07-1.29)	8.56x10- 4	intron
rs2237166 i	6p22	16647158	ATXN1	147	G	0.472	0.442	4.74x10- 4	1.18 (1.07-1.29)		intron
rs9348435 d	6p22	20567037	CDKAL1	64	A	0.011	0.021	1.76x10- 4	0.48 (0.33-0.70)	4.38x10- 4	intron
rs9368238 d	6p22	20800170	CDKAL1	64	C	0.404	0.369	4.80x10- 5	1.32 (1.15-1.50)	1.21x10- 4	intron
rs13212670	6p22	21969495	LINC00340	60	T	0.535	0.547	4.38x10- 5	0.82 (0.75-0.90)	4.38x10- 5	intron
rs1028885	6p22	25434518	LRRC16A	194	C	0.132	0.125	9.10x10- 4	1.26 (1.10-1.44)	9.10x10- 4	intron
rs2814974 d	6p21	34572028	C6orf106	32	G	0.326	0.302	2.80x10- 5	1.32 (1.16-1.50)	2.80x10- 5	intron
rs9462001 i	6p21	34655563	C6orf106	32	A	0.14	0.114	1.19x10- 5	1.36 (1.18-1.56)		intron
rs3828855	6p21	41900406	BYSL	53	A	0.077	0.06	3.89x10- 5	1.47 (1.22-1.77)	3.89x10- 5	missense
rs13191407 d	6q15	91180339	MIR4464-MAP3K7	55	C	0.217	0.253	3.94x10- 5	0.76 (0.67-0.87)	3.94x10- 5
rs802791	6q21	106569270	PRDM1	157	A	0.241	0.228	1.25x10- 3	1.19 (1.07-1.33)	1.25x10- 3
rs9373846 i	6q21	106778384	ATG5-AIM1	157	G	0.156	0.14	5.20x10- 4	1.26 (1.11-1.44)
rs62421923	6q21	111426118	SLC16A10	82	C	0.088	0.07	9.71x10- 5	1.40 (1.18-1.66)	9.71x10- 5	intron
rs80209911 d	6q22	128032202	THEMIS	71	T	0.028	0.049	1.86x10- 4	0.62 (0.48-0.79)	6.91x10- 5	intron
rs4142030 d	6q22	128154686	THEMIS	71	C	0.52	0.524	6.51x10- 4	0.77 (0.66-0.89)	5.40x10- 4	intron
rs3901020	6q22	128297604	PTPRK	71	G	0.08	0.07	7.71x10- 4	1.35 (1.13-1.61)	2.72x10- 3	intron
rs9402715 d	6q23	135859697	LINC00271	25	C	0.442	0.41	4.80x10- 6	1.38 (1.20-1.58)	4.80x10- 6	intron
rs9376304 d	6q23	138182995	AK124173	136	G	0.243	0.191	4.12x10- 4	1.28 (1.11-1.46)	4.12x10- 4	intron
rs2217607 i	7p22	3727993	SDK1	114	C	0.493	0.501	2.44x10- 4	0.84 (0.77-0.92)		intron
rs2060185	7p22	3728881	SDK1	114	T	0.493	0.501	3.30x10- 4	0.84 (0.77-0.93)	3.30x10- 4	intron
rs2881698 d	7p22	6544691	GRID2IP	149	A	0.314	0.32	4.84x10- 4	0.79 (0.69-0.90)	4.84x10- 4	intron,near-gene-5
rs6947273 d	7p15	25067309	OSBPL3-CYCS	135	A	0.061	0.072	4.11x10- 4	0.70 (0.58-0.86)	4.11x10- 4
rs17372780 d	7p15	26804018	SKAP2	109	G	0.277	0.32	2.01x10- 4	0.78 (0.69-0.89)	2.01x10- 4	intron
rs10246492 d	7p14	37410782	ELMO1	31	G	0.485	0.452	1.12x10- 5	1.38 (1.19-1.59)	1.12x10- 5	intron
rs10239000	7p12	50332196	C7orf72-IKZF1	34	A	0.159	0.138	1.34x10- 5	1.33 (1.17-1.52)	2.04x10- 5
rs4490786 d	7p12	50544314	DDC	34	A	0.218	0.241	7.92x10- 4	0.80 (0.70-0.91)	9.54x10- 4	intron
rs77800726	7q11	74073354	GTF2I	106	A	0.116	0.132	1.83x10- 4	0.77 (0.67-0.88)	1.83x10- 4	intron
rs6967991 d	7q22	106072673	NAMPT-AF086203	144	A	0.362	0.405	4.54x10- 4	0.79 (0.69-0.90)	4.54x10- 4
rs7797759	7q31	107565007	LAMB1	212	T	0.436	0.395	1.06x10- 3	1.17 (1.06-1.28)	1.06x10- 3	intron
rs10111822	8p23	2542045		115	C	0.108	0.145	9.36x10- 4	0.79 (0.69-0.91)	9.36x10- 4
rs73175173 i	8p23	2543347	AK128880	115	C	0.104	0.143	2.51x10- 4	0.77 (0.66-0.88)
rs7011221 i	8p23	8114246	FLJ10661	39	T	0.513	0.44	1.69x10- 5	1.23 (1.12-1.35)
rs4840913	8p23	8116906	FLJ10661	39	C	0.534	0.46	1.08x10- 4	1.20 (1.10-1.32)	1.08x10- 4
rs12234997 r	8p23	9237708	LOC157273-TNKS	40	A	0.517	0.473	1.76x10- 5	1.39 (1.19-1.61)	1.76x10- 5
rs7833387	8p23	10009533	MSRA	27	T	0.752	0.679	7.45x10- 5	1.24 (1.11-1.37)	7.45x10- 5	intron
rs3750310 i	8p23	10283426	MSRA	27	G	0.77	0.692	8.37x10- 6	1.28 (1.15-1.42)		intron
rs11773929 d	8p23	11312861	FAM167A	30	T	0.586	0.521	2.59x10- 5	1.42 (1.21-1.67)	3.99x10- 4	intron
rs76154097	8p23	11367042	BLK	30	A	0.049	0.081	1.10x10- 4	0.68 (0.56-0.83)	1.72x10- 3	intron
rs2736364 i	8p23	11385118	BLK	30	T	0.159	0.22	1.03x10- 5	0.77 (0.68-0.86)		intron
rs4840583 d	8p23	11635946	NEIL2	30	A	0.5	0.459	2.43x10- 4	1.31 (1.14-1.52)	1.45x10- 4	intron
rs34174450 i	8p22	17534894	MTUS1	176	C	0.565	0.494	7.36x10- 4	1.17 (1.07-1.29)		intron
rs11203893	8p22	17535257	MTUS1	176	G	0.565	0.494	8.22x10- 4	1.17 (1.07-1.29)	8.22x10- 4	intron
rs10089802	8q12	56246342	XKR4	44	T	0.127	0.163	2.14x10- 5	0.76 (0.66-0.86)	2.14x10- 5	intron
rs35392772	8q12	57026229	MOS	130	T	0.094	0.134	3.86x10- 4	0.77 (0.66-0.89)	3.86x10- 4	missense
rs1031553	8q12	63906828	NKAIN3-GGH	193	A	0.241	0.257	1.20x10- 3	0.84 (0.76-0.93)	1.20x10- 3	intron
rs12544234 i	8q12	63910898	NKAIN3-GGH	193	G	0.234	0.252	8.79x10- 4	0.83 (0.75-0.93)		intron
rs2514344 d	8q22	99101139	C8orf47	87	T	0.427	0.443	1.09x10- 4	0.76 (0.66-0.87)	1.09x10- 4	intron
rs11781753 d	8q24	122889159	HAS2-AS1	235	A	0.069	0.055	1.37x10- 3	1.38 (1.13-1.69)	1.37x10- 3
rs6471074 d	8q24	133541630	KCNQ3-HPYR1	175	T	0.421	0.423	7.20x10- 4	0.79 (0.68-0.90)	7.20x10- 4
rs11792531	9p24	5152203	JAK2-INSL6	63	C	0.321	0.276	4.49x10- 5	1.23 (1.12-1.36)	4.49x10- 5
rs10810671 i	9p22	16914835	BNC2-CNTLN	233	C	0.58	0.571	1.33x10- 3	0.85 (0.77-0.94)
rs3814113	9p22	16915021	BNC2-CNTLN	233	C	0.582	0.573	1.36x10- 3	0.85 (0.77-0.94)	1.36x10- 3
rs7031603 d	9p22	18926997	ADAMTSL1-FAM154A	179	G	0.216	0.175	7.64x10- 4	1.26 (1.10-1.44)	7.64x10- 4
rs9409609 d	9q22	94339510	ROR2	91	T	0.166	0.147	1.26x10- 4	1.32 (1.15-1.53)	1.26x10- 4
rs2275710	9q22	100935050	CORO2A	216	C	0.453	0.479	1.11x10- 3	0.86 (0.78-0.94)	1.11x10- 3	intron,untranslated-5
rs11788118	9q22	102337331	DQ673965-AK057451	120	A	0.146	0.187	4.23x10- 4	0.80 (0.71-0.91)	4.23x10- 4
rs10819693 i	9q22	102538160	AK057451	120	C	0.145	0.187	2.94x10- 4	0.79 (0.70-0.90)		intron
rs7046776 r	9q32	116715706	ZNF618	199	C	0.618	0.564	9.40x10- 4	1.26 (1.10-1.44)	9.40x10- 4	intron
rs3810936 d	9q32	117552885	TNFSF15	89	T	0.256	0.308	1.16x10- 4	0.78 (0.68-0.88)	1.16x10- 4	coding-synon
rs10985073	9q33	123643855	PHF19-TRAF1	101	T	0.418	0.376	1.67x10- 4	1.20 (1.09-1.31)	1.67x10- 4	intron
rs34291323 r	9q34	139146423	QSOX2-DKFZP434A062	116	G	0.525	0.481	2.55x10- 4	1.31 (1.14-1.52)	2.55x10- 4	missense
rs61839660 d	10p15	6094697	IL2RA	29	A	0.059	0.045	8.61x10- 6	1.64 (1.32-2.04)	2.54x10- 5	intron
rs62626343 d	10p15	6128374	IL2RA-RBM17	29	C	0.252	0.268	1.10x10- 4	0.77 (0.68-0.88)	3.31x10- 4
rs10857651 d	10q11	50030730	WDFY4	95	A	0.233	0.265	1.41x10- 4	0.78 (0.68-0.89)	1.41x10- 4	intron
rs10824895 d	10q21	54890625		218	G	0.181	0.227	1.13x10- 3	0.80 (0.70-0.91)	1.13x10- 3
rs75525457 d	10q21	62359891	ANK3	205	A	0.017	0.01	1.00x10- 3	1.97 (1.32-2.95)	1.00x10- 3	intron
rs224102 i	10q21	64545354	ZNF365-ADO	107	C	0.215	0.168	1.97x10- 4	1.24 (1.11-1.39)
rs224107	10q21	64548557	ZNF365-ADO	107	G	0.209	0.163	2.30x10- 4	1.24 (1.11-1.40)	2.30x10- 4
rs4746003 d	10q22	71538292	C10orf35	234	A	0.227	0.214	1.33x10- 3	1.24 (1.09-1.42)	1.33x10- 3
rs1937332	10q23	90826779	MIR4679-2-CH25H	140	C	0.496	0.446	6.20x10- 4	1.17 (1.07-1.28)	6.20x10- 4
rs7918678 i	10q23	90829879	MIR4679-2-CH25H	140	C	0.496	0.446	4.37x10- 4	1.18 (1.07-1.29)
rs75703217	10q24	101280929	GOT1-DQ372722	210	A	0.153	0.116	1.05x10- 3	1.25 (1.10-1.44)	1.05x10- 3
rs35242594	11p15	549051	LRRC56	90	C	0.491	0.512	1.18x10- 4	0.84 (0.76-0.92)	1.18x10- 4	intron
rs12420312 d	11p14	21951242		208	C	0.02	0.01	1.04x10- 3	1.92 (1.30-2.85)	1.04x10- 3
rs11033004	11p13	35127578	PDHX-CD44	177	T	0.232	0.202	7.45x10- 4	1.21 (1.08-1.35)	7.45x10- 4
rs11033750	11p12	36728603	C11orf74	145	G	0.153	0.185	1.07x10- 3	0.81 (0.72-0.92)	1.07x10- 3
rs1969325 i	11p12	36730081	C11orf74	145	T	0.075	0.097	4.58x10- 4	0.74 (0.63-0.88)
rs7120737 d	11p11	47702395	AGBL2	98	C	0.289	0.23	1.53x10- 4	1.29 (1.13-1.47)	1.53x10- 4	intron
rs949367 i	11q12	56363256	OR8U8	182	C	0.58	0.505	7.82x10- 4	1.17 (1.07-1.29)
rs12365860	11q12	56381507	OR8U8	182	A	0.579	0.505	1.12x10- 3	1.17 (1.06-1.28)	1.12x10- 3	near-gene-5
rs708228 d	11q12	57585662	CTNND1	187	A	0.154	0.207	8.27x10- 4	0.78 (0.68-0.90)	8.27x10- 4	,untranslated-3
rs7106873	11q13	70425843	BC127192	33	T	0.541	0.48	1.52x10- 5	1.22 (1.12-1.34)	1.52x10- 5	intron
rs7103613 i	11q13	70427955	BC127192	33	A	0.541	0.481	1.21x10- 5	1.23 (1.12-1.34)		intron
rs57938057 i	11q13	71048671	FLJ42102	84	C	0.129	0.087	1.01x10- 4	1.34 (1.16-1.55)
rs6592055 d	11q13	71053385	FLJ42102	84	G	0.161	0.128	8.05x10- 4	1.28 (1.11-1.48)	8.05x10- 4
rs680119 d	11q14	85716032	PICALM	131	A	0.345	0.388	3.90x10- 4	0.79 (0.69-0.90)	3.90x10- 4	intron
rs685710 d	11q23	121091284	TECTA-SC5DL	181	G	0.257	0.27	7.81x10- 4	0.80 (0.70-0.91)	7.81x10- 4
rs4293126 r	11q24	122804133	C11orf63	220	G	0.634	0.642	1.17x10- 3	0.80 (0.70-0.92)	1.17x10- 3	intron
rs11221320	11q24	128338403	ETS1	185	A	0.543	0.557	1.31x10- 3	0.86 (0.78-0.94)	1.31x10- 3	intron
rs7101705 i	11q24	128339806	ETS1	185	T	0.365	0.343	7.99x10- 4	1.18 (1.07-1.29)		intron
rs4519098 d	11q25	133275575	OPCML	158	C	0.369	0.312	5.28x10- 4	1.26 (1.11-1.43)	5.28x10- 4	intron
rs57025223	12p13	10024898	CLEC2B-KLRF2	171	C	0.077	0.092	6.54x10- 4	0.75 (0.64-0.89)	6.54x10- 4
rs2277383	12q13	52314388	ACVRL1	125	G	0.062	0.051	3.45x10- 4	1.43 (1.18-1.74)	3.45x10- 4	intron
rs2456973 d	12q13	56416928	IKZF4	69	C	0.212	0.201	6.85x10- 5	1.32 (1.15-1.51)	6.85x10- 5	intron,near-gene-5
rs6581430	12q14	62160078	FAM19A2	113	T	0.096	0.132	3.58x10- 4	0.77 (0.66-0.89)	3.58x10- 4	intron
rs10784266 i	12q14	62222151	FAM19A2	113	C	0.098	0.133	2.08x10- 4	0.76 (0.65-0.88)		intron
rs933296	12q24	111352848	MYL2	217	A	0.258	0.24	1.12x10- 3	1.19 (1.07-1.32)	1.12x10- 3	intron
rs76741465 i	12q24	112050445	ATXN2-BRAP	129	C	0.144	0.173	3.74x10- 4	0.80 (0.70-0.90)
rs77684561	12q24	112061723	ATXN2-BRAP	129	T	0.144	0.172	5.02x10- 4	0.80 (0.70-0.91)	5.02x10- 4
rs10850511	12q24	115860138		104	G	0.338	0.271	1.81x10- 4	1.21 (1.09-1.33)	1.81x10- 4
rs10744905 r	12q24	118228165	KSR2	191	T	0.418	0.413	8.61x10- 4	1.34 (1.13-1.59)	8.61x10- 4	intron
rs11061578 d	12q24	123536158	PITPNM2	66	A	0.009	0.022	5.28x10- 5	0.43 (0.29-0.65)	5.28x10- 5	intron
rs4550321	13q12	23823888	SGCG	236	A	0.275	0.318	1.40x10- 3	0.85 (0.77-0.94)	1.40x10- 3	intron
rs9512466 d	13q12	27536576	GPR12	146	C	0.441	0.453	4.61x10- 4	0.78 (0.67-0.89)	4.61x10- 4
rs2094248 d	13q13	36483466	DCLK1	166	G	0.047	0.035	6.19x10- 4	1.52 (1.19-1.92)	6.19x10- 4	intron
rs2981 d	13q14	50101094	PHF11	110	G	0.49	0.452	2.07x10- 4	1.31 (1.14-1.51)	2.07x10- 4	intron
rs7333164	13q14	53483062	PCDH8-OLFM4	183	C	0.256	0.229	7.96x10- 4	1.20 (1.08-1.34)	7.96x10- 4
rs2893343	13q34	110308929		178	C	0.342	0.319	7.53x10- 4	1.18 (1.07-1.30)	7.53x10- 4
rs884368	14q11	20794509	CCNB1IP1	143	G	0.246	0.212	8.23x10- 4	1.20 (1.08-1.34)	8.23x10- 4	intron,near-gene-3
rs12891805 i	14q11	20807258	CCNB1IP1-RPPH1	143	T	0.243	0.208	4.48x10- 4	1.21 (1.09-1.35)
rs17541488 i	14q12	28807654		188	C	0.072	0.062	8.39x10- 4	1.36 (1.14-1.63)
rs7146459	14q12	28809084		188	C	0.072	0.063	9.75x10- 4	1.35 (1.13-1.62)	9.75x10- 4
rs12589085 d	14q13	34586270	EGLN3	215	C	0.134	0.147	1.08x10- 3	0.78 (0.67-0.91)	1.08x10- 3
rs12434128 d	14q13	35819191	PSMA6-NFKBIA	103	G	0.212	0.212	1.81x10- 4	0.77 (0.67-0.88)	1.81x10- 4
rs4900926 d	14q21	50018380	NEMF	152	T	0.268	0.29	4.90x10- 4	0.79 (0.70-0.90)	4.90x10- 4
rs7156144 d	14q24	67979713	TMEM229B	86	A	0.461	0.416	1.05x10- 4	1.32 (1.15-1.51)	1.05x10- 4	intron
rs2236262	14q24	69261472	ZFP36L1	51	C	0.596	0.537	3.35x10- 5	1.22 (1.11-1.33)	3.35x10- 5	intron,near-gene-5
rs1874252 d	15q14	38962756	RASGRP1	28	A	0.166	0.224	8.61x10- 6	0.73 (0.64-0.84)	8.61x10- 6
rs58911914 d	15q25	79263122	RASGRF1	150	G	0.062	0.052	4.86x10- 4	1.45 (1.18-1.78)	4.86x10- 4	intron
rs4778099	15q26	93634448	RGMA	186	G	0.501	0.536	8.22x10- 4	0.86 (0.78-0.94)	8.22x10- 4	intron
rs4646655 d	15q26	101425619	ALDH1A3	37	A	0.008	0.021	1.63x10- 5	0.39 (0.25-0.60)	1.63x10- 5	intron
rs11643342	16p13	6449389	RBFOX1	123	G	0.29	0.327	3.15x10- 4	0.83 (0.75-0.92)	3.15x10- 4	intron
rs1965079	16p12	24495197	RBBP6	204	C	0.365	0.315	9.73x10- 4	1.17 (1.07-1.29)	9.73x10- 4	intron
rs28589956 d	16p12	25355935	ZKSCAN2	200	A	0.419	0.437	9.45x10- 4	0.79 (0.69-0.91)	9.45x10- 4
rs9889107	16p11	28306987	SBK1	19	A	0.286	0.324	1.48x10- 6	0.78 (0.71-0.86)	1.48x10- 6	intron
rs3747481	16p11	30666367	PRR14	57	T	0.236	0.214	7.50x10- 4	1.21 (1.08-1.35)	7.50x10- 4	missense
rs137879778 i	16p11	31164675	PRSS36-FUS	57	T	0.114	0.097	4.22x10- 5	1.38 (1.18-1.60)
rs12445449 d	16q12	50699182	SNX20	73	A	0.008	0.016	1.37x10- 4	0.42 (0.27-0.65)	5.00x10- 4	near-gene-5
rs7202124	16q12	50714029	SNX20	73	C	0.517	0.515	8.59x10- 5	0.83 (0.75-0.91)	3.87x10- 4	intron
rs2270369 i	16q12	50714333	SNX20	73	C	0.516	0.514	7.78x10- 5	0.83 (0.75-0.91)		intron
rs8323 i	16q21	57418682	CX3CL1	81	C	0.373	0.316	9.64x10- 5	1.22 (1.10-1.34)
rs8102 d	16q21	57418725	CX3CL1	81	C	0.428	0.368	1.22x10- 4	1.30 (1.14-1.49)	1.22x10- 4
rs9941030	16q22	68760463	CDH3-CDH1	192	C	0.209	0.222	8.72x10- 4	0.83 (0.74-0.92)	8.72x10- 4
rs3784935	16q23	75336430	CFDP1	52	A	0.252	0.318	3.35x10- 5	0.80 (0.72-0.89)	3.35x10- 5	intron
rs173434 d	16q24	84311957	KCNG4-WFDC1	74	T	0.244	0.248	7.85x10- 5	0.76 (0.67-0.87)	3.24x10- 4
rs16963368 d	16q24	84339975	WFDC1	74	C	0.083	0.068	1.57x10- 4	1.43 (1.19-1.72)	6.49x10- 4	intron
rs2243093 d	17p13	4835895	GP1BA	170	G	0.211	0.175	6.54x10- 4	1.26 (1.11-1.45)	6.54x10- 4	missense,untranslated-5
rs56226499 i	17p13	7398223	POLR2A	93	C	0.344	0.391	1.30x10- 4	0.83 (0.76-0.91)		intron
rs11078685	17p13	7411447	POLR2A	93	G	0.346	0.39	3.24x10- 4	0.84 (0.77-0.92)	3.24x10- 4	intron
rs4795774 d	17q11	25922545	KSR1	22	T	0.252	0.275	5.10x10- 6	0.74 (0.65-0.84)	2.72x10- 6	intron
rs111369349 d	17q11	25970848	LGALS9	22	T	0.006	0.015	1.23x10- 3	0.44 (0.27-0.72)	7.00x10- 4	intron
rs62066603 d	17q21	38747361	CCR7-SMARCE1	225	G	0.041	0.031	1.24x10- 3	1.52 (1.18-1.96)	1.24x10- 3
rs17881940	17q21	40476667	STAT3	23	G	0.04	0.065	2.84x10- 6	0.61 (0.49-0.75)	2.84x10- 6	intron
rs2665840	17q23	61873307	DDX42	151	C	0.382	0.406	7.97x10- 4	0.85 (0.78-0.94)	7.97x10- 4	intron
rs2727331 i	17q23	61926990	SMARCD2-TCAM1P	151	T	0.372	0.395	4.90x10- 4	0.84 (0.77-0.93)
rs9896177 d	17q24	70307241	SOX9	227	T	0.183	0.17	1.25x10- 3	1.26 (1.09-1.45)	1.25x10- 3
rs2257020	17q25	74076415	ZACN	134	C	0.507	0.533	4.10x10- 4	0.85 (0.77-0.93)	4.10x10- 4	missense
rs1377341 d	18q12	38629717		224	A	0.489	0.495	1.23x10- 3	0.78 (0.68-0.91)	1.23x10- 3
rs11082444 d	18q12	42918014	SLC14A2	79	A	0.107	0.143	9.28x10- 5	0.74 (0.63-0.86)	9.28x10- 5	intron
rs12607921	18q21	45483540	SMAD2-ZBTB7C	133	A	0.324	0.34	4.05x10- 4	0.84 (0.76-0.92)	4.05x10- 4
rs11152195 d	18q21	57634420		226	G	0.522	0.528	1.25x10- 3	0.77 (0.66-0.90)	1.25x10- 3
rs7238346 d	18q22	62729823		169	C	0.376	0.408	6.47x10- 4	0.79 (0.69-0.91)	6.47x10- 4
rs4606815 d	18q22	72338313	ZNF407	211	G	0.233	0.218	1.06x10- 3	1.25 (1.09-1.42)	1.06x10- 3	intron
rs7250872	19p13	1811603	ATP8B3	201	A	0.428	0.375	9.58x10- 4	1.17 (1.07-1.28)	9.58x10- 4	,missense,untranslated-5
rs34536443 d	19p13	10463118	TYK2	24	G	0.005	0.019	3.97x10- 6	0.30 (0.18-0.50)	3.97x10- 6	missense
rs7258596 i	19p13	11012700	CARM1	38	A	0.114	0.071	1.64x10- 5	1.42 (1.21-1.67)		intron
rs2304088	19p13	11027626	CARM1	38	A	0.272	0.241	1.04x10- 4	1.23 (1.11-1.36)	1.04x10- 4	intron
rs4411616	19p13	11727384	ZNF627	56	G	0.506	0.451	7.73x10- 5	1.20 (1.10-1.32)	7.73x10- 5	intron
rs8104957 i	19p13	11730426	ZNF627-ZNF833P	56	T	0.508	0.451	4.08x10- 5	1.21 (1.11-1.33)		near-gene-3
rs8105457 d	19q12	31728882	DKFZp566F0947	184	A	0.345	0.324	7.96x10- 4	1.25 (1.10-1.42)	7.96x10- 4
rs3826820 d	19q13	49261654	FGF21-BCAT2	154	G	0.375	0.404	5.02x10- 4	0.79 (0.69-0.90)	5.02x10- 4	near-gene-3
rs36656	19q13	54664752	TMC4	50	T	0.565	0.59	3.02x10- 5	0.82 (0.75-0.90)	4.45x10- 5	coding-synon,near-gene-5
rs1761451 d	19q13	54816509	LILRA6-LILRA5	50	C	0.495	0.47	4.10x10- 5	1.36 (1.17-1.57)	5.86x10- 5
rs10423297 d	19q13	55722922	PTPRH-TMEM86B	197	T	0.028	0.045	9.34x10- 4	0.65 (0.50-0.84)	9.34x10- 4
rs2423041	20p13	4797840	RASSF2	118	A	0.282	0.239	3.54x10- 4	1.21 (1.09-1.34)	3.54x10- 4	intron
rs753409 i	20p13	4802745	RASSF2	118	C	0.285	0.242	2.79x10- 4	1.22 (1.10-1.36)		intron
rs4603839	20q13	58011630	EDN3-PHACTR3	203	C	0.477	0.418	9.73x10- 4	1.17 (1.06-1.28)	9.73x10- 4
rs2297427	20q13	62221364	GMEB2	45	A	0.121	0.162	3.40x10- 4	0.78 (0.68-0.89)	2.48x10- 4	untranslated-3
rs6011118	20q13	62425966	ZBTB46	45	C	0.17	0.121	4.12x10- 5	1.31 (1.15-1.49)	2.37x10- 5	intron
rs4809230 i	20q13	62439274	ZBTB46	45	A	0.176	0.126	2.72x10- 5	1.31 (1.16-1.49)		intron,near-gene-5
rs75196997 d	21q21	16780934		231	T	0.008	0.017	1.31x10- 3	0.49 (0.31-0.75)	1.31x10- 3	intron
rs1967939 d	21q21	18836316	CXADR	189	T	0.123	0.089	8.48x10- 4	1.32 (1.12-1.55)	8.48x10- 4
rs762419 d	21q22	45610914	C21orf33-ICOSLG	121	T	0.168	0.207	3.10x10- 4	0.78 (0.68-0.89)	3.10x10- 4	intron
rs140106 r	22q12	30130313	ZMAT5	67	A	0.576	0.532	9.39x10- 4	1.27 (1.10-1.46)	7.06x10- 5	intron
rs73164714 d	22q12	30491000	HORMAD2	67	C	0.047	0.037	8.62x10- 4	1.49 (1.18-1.88)	6.40x10- 5	intron
rs3788551	22q13	39752527	SYNGR1	94	A	0.078	0.059	1.47x10- 4	1.42 (1.18-1.70)	1.47x10- 4	intron
rs2003675 i	22q13	39753003	SYNGR1	94	C	0.078	0.059	1.35x10- 4	1.42 (1.18-1.69)		intron
rs2958647 r	22q13	40291139	ENTHD1-GRAP2	49	C	0.478	0.504	2.94x10- 5	0.72 (0.62-0.84)	2.94x10- 5	near-gene-5
rs9623807	22q13	43704052	SCUBE1	62	G	0.17	0.187	4.49x10- 5	0.78 (0.69-0.88)	4.49x10- 5	intron
Legend:
* – Named by the genes bounding the region of association, unless literature strongly implicated a specific gene.
i – imputed SNP
d or r – dominant, or recessive model; if not noted, additive model was used
† - dbSNP’s predicted functional effect
P – Published association - this SNP has been identified as causal or as the most significant SNP in gene region
