# Supplementary material for: Transancestral mapping and genetic load in systemic lupus erythematosus
Source: Nat Commun. 2017 Jul 17;8:16021. doi: 10.1038/ncomms16021 (PMC5520018; doi:10.1038/ncomms16021)
Supplement: Supplementary Data 3 [file ncomms16021-s4.xlsx]

## Sheet: SD3
Supplementary Table 3. SNPs used and posterior probabilities for HLA imputation.
	EA								AA								HA
	SNP Counts			Posterior Probabilities					SNP Counts			Posterior Probabilities					SNP Counts			Posterior Probabilities
Gene	HIBAG	IChip*		Mean	Median	Mode	SD		HIBAG	IChip*		Mean	Median	Mode	SD		Ref	IChip*		Mean	Median	Mode	SD
A	273	218		0.95	0.98	0.99	0.09		270	220		0.7	0.77	0.98	0.23		274	218		0.74	0.81	1	0.23
B	341	250		0.9	0.98	0.99	0.16		335	246		0.38	0.36	0.1	0.25		341	253		0.46	0.39	0.32	0.27
C	356	257		0.96	0.99	1	0.09		350	255		0.58	0.59	0.96	0.27		356	260		0.83	0.91	1	0.2
DPB1	279	201		0.85	0.91	1	0.15		276	211		0.42	0.39	0.24	0.21		278	209		0.73	0.81	0.97	0.23
DQA1	349	256		0.89	0.93	1	0.14		347	275		0.45	0.4	0.36	0.21		348	271		0.78	0.88	0.95	0.22
DQB1	356	259		0.92	0.97	0.99	0.12		354	278		0.43	0.41	0.42	0.18		355	274		0.81	0.91	0.99	0.22
DRB1	327	241		0.81	0.9	1	0.2		325	261		0.42	0.39	0.14	0.25		326	256		0.52	0.48	1	0.26
* Immunochip SNPs that have passed quality control
