# Supplementary material for: Transancestral mapping and genetic load in systemic lupus erythematosus
Source: Nat Commun. 2017 Jul 17;8:16021. doi: 10.1038/ncomms16021 (PMC5520018; doi:10.1038/ncomms16021)
Supplement: Supplementary Data 4 [file ncomms16021-s5.xlsx]

## Sheet: A
Supplementary Table 4. Classical HLA allele associations, including transancestral meta-analysis.
a. European Ancestry
	Dosage Frequency		Best Guess Counts
HLA-Allele	Cases	Controls	Cases	Controls	OR (95% CI)	P-value
A*01:01	0.2122	0.1639	2876	3799	1.47 ( 1.39 - 1.56 )	4.10x10- 41
A*03:01	0.1305	0.1489	1779	3467	0.90 ( 0.84 - 0.96 )	7.74x10- 4
A*24:02	0.0742	0.079	1027	1878	0.86 ( 0.79 - 0.94 )	8.11x10- 4
A*29:02	0.0275	0.0321	368	735	0.80 ( 0.70 - 0.92 )	1.12x10- 3
A*25:01	0.0256	0.0199	363	478	1.29 ( 1.10 - 1.50 )	1.27x10- 3
A*02:01	0.2702	0.3	3689	6995	0.92 ( 0.88 - 0.97 )	1.28x10- 3
A*32:01	0.0315	0.0348	427	803	0.85 ( 0.75 - 0.96 )	1.09x10- 2
A*30:01	0.0108	0.0111	145	254	0.77 ( 0.62 - 0.95 )	1.53x10- 2
A*26:01	0.0268	0.0257	348	577	0.84 ( 0.72 - 0.98 )	2.54x10- 2
A*02:05	0.0084	0.0081	118	192	0.79 ( 0.61 - 1.02 )	6.90x10- 2
A*68:02	0.0065	0.0066	88	151	0.80 ( 0.61 - 1.06 )	1.18x10- 1
A*30:02	0.0119	0.0081	161	182	1.18 ( 0.94 - 1.49 )	1.51x10- 1
A*66:01	0.0038	0.0035	47	75	0.77 ( 0.49 - 1.19 )	2.39x10- 1
A*29:01	0.0027	0.002	35	45	0.79 ( 0.49 - 1.27 )	3.20x10- 1
A*33:03	0.0038	0.0025	51	55	1.23 ( 0.81 - 1.88 )	3.31x10- 1
A*33:01	0.0067	0.0054	94	130	0.89 ( 0.66 - 1.19 )	4.25x10- 1
A*69:01	0.0015	0.0009	21	21	1.40 ( 0.60 - 3.23 )	4.35x10- 1
A*02:02	0.0014	0.001	15	18	0.73 ( 0.30 - 1.76 )	4.80x10- 1
A*34:02	0.0007	0.0007	9	18	0.76 ( 0.30 - 1.96 )	5.71x10- 1
A*68:01	0.0298	0.0331	405	772	0.97 ( 0.85 - 1.10 )	6.25x10- 1
A*02:06	0.0026	0.0028	12	15	0.78 ( 0.25 - 2.40 )	6.59x10- 1
A*11:01	0.058	0.0577	787	1335	0.98 ( 0.89 - 1.08 )	7.03x10- 1
A*23:01	0.0167	0.0152	225	344	0.97 ( 0.82 - 1.16 )	7.67x10- 1
A*30:04	0.0014	0.0009	24	26	1.12 ( 0.51 - 2.48 )	7.79x10- 1
A*31:01	0.027	0.028	371	655	0.99 ( 0.87 - 1.14 )	9.19x10- 1
B*08:01	0.1987	0.1243	2689	2865	2.00 ( 1.88 - 2.12 )	1.74x10- 109
B*44:02	0.0714	0.1017	973	2366	0.73 ( 0.67 - 0.79 )	1.96x10- 14
B*18:01	0.0577	0.0411	788	952	1.30 ( 1.17 - 1.44 )	9.38x10- 7
B*27:05	0.03	0.0434	440	1093	0.74 ( 0.65 - 0.84 )	2.91x10- 6
B*57:01	0.0265	0.0351	365	812	0.73 ( 0.64 - 0.84 )	3.50x10- 6
B*44:03	0.0386	0.0458	535	1083	0.78 ( 0.70 - 0.88 )	1.81x10- 5
B*35:01	0.0422	0.0496	580	1201	0.80 ( 0.71 - 0.90 )	1.51x10- 4
B*14:02	0.0219	0.0239	299	551	0.75 ( 0.64 - 0.87 )	1.89x10- 4
B*41:02	0.0032	0.0048	41	109	0.51 ( 0.34 - 0.76 )	8.88x10- 4
B*41:01	0.0032	0.0036	41	86	0.51 ( 0.33 - 0.79 )	2.76x10- 3
B*14:01	0.007	0.0098	89	222	0.68 ( 0.53 - 0.88 )	3.22x10- 3
B*55:01	0.0132	0.0164	179	382	0.75 ( 0.62 - 0.91 )	3.52x10- 3
B*15:01	0.059	0.0743	812	1743	0.88 ( 0.80 - 0.96 )	6.08x10- 3
B*13:02	0.0179	0.0195	240	446	0.79 ( 0.67 - 0.94 )	6.17x10- 3
B*39:06	0.0048	0.0068	54	145	0.62 ( 0.43 - 0.89 )	1.05x10- 2
B*51:01	0.0458	0.0465	635	1091	0.88 ( 0.79 - 0.98 )	2.28x10- 2
B*52:01	0.0079	0.007	106	158	0.74 ( 0.56 - 0.98 )	3.45x10- 2
B*15:03	0.0007	0.001	12	31	0.32 ( 0.10 - 0.96 )	4.18x10- 2
B*51:08	0.0007	0.0007	4	11	0.18 ( 0.03 - 0.97 )	4.56x10- 2
B*35:03	0.0157	0.0157	170	291	0.83 ( 0.67 - 1.03 )	9.19x10- 2
B*58:01	0.0082	0.0053	108	117	1.25 ( 0.93 - 1.68 )	1.43x10- 1
B*07:02	0.1296	0.1364	1774	3184	1.04 ( 0.98 - 1.11 )	2.09x10- 1
B*44:05	0.0026	0.0029	32	59	0.74 ( 0.45 - 1.21 )	2.22x10- 1
B*38:01	0.0166	0.0122	236	297	0.88 ( 0.71 - 1.09 )	2.37x10- 1
B*56:01	0.0055	0.0048	79	120	1.22 ( 0.87 - 1.71 )	2.54x10- 1
B*45:01	0.0056	0.006	77	141	0.83 ( 0.61 - 1.14 )	2.55x10- 1
B*27:02	0.0042	0.0048	23	39	0.75 ( 0.43 - 1.30 )	3.00x10- 1
B*15:17	0.0028	0.0025	36	55	0.80 ( 0.52 - 1.25 )	3.27x10- 1
B*47:01	0.004	0.0037	56	86	1.20 ( 0.82 - 1.74 )	3.44x10- 1
B*49:01	0.0156	0.0131	208	292	0.92 ( 0.76 - 1.12 )	4.05x10- 1
B*39:01	0.0105	0.0107	150	252	0.89 ( 0.66 - 1.19 )	4.18x10- 1
B*35:02	0.0092	0.0056	141	146	0.90 ( 0.65 - 1.23 )	4.91x10- 1
B*50:01	0.0105	0.0092	141	213	0.92 ( 0.73 - 1.16 )	4.95x10- 1
B*35:08	0.006	0.0037	106	98	1.14 ( 0.70 - 1.86 )	6.06x10- 1
B*15:16	0.0006	0.0004	9	10	1.40 ( 0.33 - 5.96 )	6.51x10- 1
B*07:05	0.0029	0.0024	39	49	0.89 ( 0.54 - 1.47 )	6.51x10- 1
B*40:02	0.0105	0.0112	148	272	0.95 ( 0.76 - 1.20 )	6.71x10- 1
B*37:01	0.0141	0.0147	187	337	0.97 ( 0.80 - 1.17 )	7.47x10- 1
B*53:01	0.0032	0.0024	40	48	1.08 ( 0.68 - 1.71 )	7.57x10- 1
B*48:01	0.0005	0.0004	7	10	0.80 ( 0.18 - 3.59 )	7.66x10- 1
B*15:18	0.0025	0.0022	38	57	1.07 ( 0.62 - 1.87 )	8.01x10- 1
B*40:01	0.0568	0.0636	770	1481	1.00 ( 0.91 - 1.10 )	9.89x10- 1
C*07:01	0.2404	0.1611	3258	3724	1.74 ( 1.64 - 1.83 )	1.07x10- 84
C*05:01	0.077	0.0982	1040	2266	0.79 ( 0.73 - 0.86 )	8.92x10- 9
C*16:01	0.026	0.0341	353	792	0.72 ( 0.63 - 0.82 )	1.18x10- 6
C*06:02	0.0769	0.0872	1037	2003	0.82 ( 0.76 - 0.89 )	1.39x10- 6
C*08:02	0.0282	0.0324	382	750	0.74 ( 0.64 - 0.84 )	6.20x10- 6
C*03:03	0.0451	0.0591	613	1371	0.79 ( 0.71 - 0.88 )	1.09x10- 5
C*01:02	0.0272	0.0359	361	822	0.79 ( 0.69 - 0.90 )	3.41x10- 4
C*17:01	0.0061	0.0072	88	180	0.59 ( 0.44 - 0.80 )	6.26x10- 4
C*02:02	0.0369	0.0443	501	1025	0.85 ( 0.76 - 0.95 )	4.00x10- 3
C*12:03	0.0541	0.0384	735	890	1.16 ( 1.05 - 1.29 )	5.13x10- 3
C*04:01	0.0921	0.091	1245	2094	0.90 ( 0.84 - 0.97 )	8.07x10- 3
C*02:10	0.0001	0.0006	NA	17	0.01 ( <0.001. - 0.72 )	3.62x10- 2
C*12:02	0.0078	0.0068	104	157	0.76 ( 0.58 - 1.00 )	4.89x10- 2
C*07:04	0.0146	0.0182	194	421	0.86 ( 0.72 - 1.02 )	9.10x10- 2
C*14:02	0.0098	0.0098	133	230	0.86 ( 0.68 - 1.08 )	2.02x10- 1
C*16:04	0.0015	0.0013	15	23	0.67 ( 0.26 - 1.74 )	4.11x10- 1
C*16:02	0.0034	0.0025	46	53	0.86 ( 0.56 - 1.34 )	5.14x10- 1
C*03:02	0.0025	0.0018	36	42	1.17 ( 0.70 - 1.93 )	5.55x10- 1
C*07:02	0.139	0.1487	1875	3423	1.01 ( 0.95 - 1.08 )	6.95x10- 1
C*03:04	0.0825	0.0951	1116	2197	0.99 ( 0.91 - 1.07 )	7.51x10- 1
C*15:02	0.0211	0.0196	306	481	1.00 ( 0.85 - 1.17 )	9.49x10- 1
C*15:05	0.0032	0.0023	43	51	1.01 ( 0.62 - 1.64 )	9.86x10- 1
DPB1*01:01	0.0716	0.0556	969	1286	1.44 ( 1.32 - 1.58 )	1.01x10- 15
DPB1*04:02	0.1024	0.1139	1418	2688	0.88 ( 0.82 - 0.95 )	5.59x10- 4
DPB1*11:01	0.0145	0.0182	194	425	0.74 ( 0.62 - 0.89 )	1.25x10- 3
DPB1*10:01	0.0121	0.0152	160	352	0.71 ( 0.58 - 0.88 )	1.54x10- 3
DPB1*02:01	0.1314	0.1327	1706	2956	0.90 ( 0.84 - 0.96 )	2.55x10- 3
DPB1*03:01	0.0879	0.0883	1490	2563	1.09 ( 0.99 - 1.19 )	6.67x10- 2
DPB1*16:01	0.006	0.0053	92	133	1.33 ( 0.97 - 1.83 )	7.67x10- 2
DPB1*15:01	0.0098	0.0076	133	174	1.17 ( 0.92 - 1.49 )	1.95x10- 1
DPB1*19:01	0.0051	0.0064	69	149	0.85 ( 0.63 - 1.14 )	2.65x10- 1
DPB1*104:01	0.0165	0.0124	228	285	1.12 ( 0.89 - 1.41 )	3.15x10- 1
DPB1*05:01	0.0215	0.0213	293	493	1.08 ( 0.93 - 1.26 )	3.35x10- 1
DPB1*09:01	0.0075	0.0067	115	177	1.15 ( 0.78 - 1.70 )	4.71x10- 1
DPB1*17:01	0.0136	0.0111	185	255	0.94 ( 0.77 - 1.15 )	5.51x10- 1
DPB1*14:01	0.014	0.0122	184	267	1.08 ( 0.84 - 1.39 )	5.51x10- 1
DPB1*04:01	0.4255	0.4374	6000	10467	0.99 ( 0.95 - 1.04 )	6.65x10- 1
DPB1*06:02	0.0049	0.0045	12	8	0.80 ( 0.25 - 2.53 )	7.05x10- 1
DPB1*13:01	0.0178	0.0154	245	354	0.97 ( 0.82 - 1.16 )	7.58x10- 1
DQA1*05:01	0.2148	0.1311	2897	3019	2.01 ( 1.89 - 2.13 )	2.86x10- 116
DQA1*01:02	0.233	0.1945	3204	4516	1.37 ( 1.29 - 1.44 )	1.66x10- 28
DQA1*01:01	0.0856	0.1193	1137	2704	0.67 ( 0.62 - 0.73 )	2.50x10- 23
DQA1*05:05	0.0926	0.104	1269	2437	0.71 ( 0.66 - 0.77 )	5.40x10- 18
DQA1*02:01	0.1023	0.1246	1372	2850	0.74 ( 0.69 - 0.79 )	1.12x10- 16
DQA1*03:03	0.0593	0.0804	758	1759	0.67 ( 0.60 - 0.75 )	2.01x10- 13
DQA1*01:04	0.0148	0.0226	210	579	0.50 ( 0.41 - 0.61 )	2.46x10- 12
DQA1*01:03	0.056	0.0669	701	1465	0.75 ( 0.68 - 0.83 )	2.74x10- 8
DQA1*03:01	0.0898	0.1086	1267	2616	0.79 ( 0.73 - 0.86 )	3.56x10- 8
DQA1*04:01	0.032	0.0266	442	627	1.31 ( 1.15 - 1.50 )	5.41x10- 5
DQA1*03:02	0.0089	0.0116	128	295	0.76 ( 0.58 - 0.99 )	3.89x10- 2
DQA1*06:01	0.0021	0.0014	25	26	1.73 ( 0.94 - 3.17 )	7.75x10- 2
DQA1*01:05	0.0055	0.0056	72	123	0.71 ( 0.43 - 1.16 )	1.72x10- 1
DQB1*02:01	0.2141	0.1307	2907	3027	2.03 ( 1.91 - 2.15 )	4.37x10- 117
DQB1*03:01	0.1446	0.1762	1997	4145	0.70 ( 0.65 - 0.74 )	4.83x10- 29
DQB1*06:02	0.1598	0.1329	2243	3165	1.40 ( 1.31 - 1.49 )	5.55x10- 25
DQB1*05:01	0.0909	0.1238	1228	2852	0.70 ( 0.65 - 0.76 )	3.22x10- 21
DQB1*03:03	0.033	0.0489	445	1152	0.64 ( 0.56 - 0.72 )	8.29x10- 13
DQB1*05:03	0.0166	0.0255	210	582	0.55 ( 0.46 - 0.65 )	4.08x10- 12
DQB1*02:02	0.0784	0.0871	1059	1993	0.81 ( 0.75 - 0.88 )	3.54x10- 7
DQB1*03:02	0.0954	0.1143	1301	2658	0.83 ( 0.77 - 0.89 )	8.41x10- 7
DQB1*06:03	0.0537	0.0639	622	1343	0.78 ( 0.70 - 0.87 )	4.98x10- 6
DQB1*04:02	0.0342	0.0282	470	653	1.29 ( 1.14 - 1.47 )	7.78x10- 5
DQB1*05:02	0.0203	0.0131	257	259	1.29 ( 1.07 - 1.56 )	7.55x10- 3
DQB1*06:04	0.0363	0.0344	511	828	1.15 ( 1.01 - 1.32 )	3.45x10- 2
DQB1*03:04	0.0026	0.003	14	24	0.33 ( 0.11 - 0.93 )	3.61x10- 2
DQB1*06:01	0.0066	0.0056	85	126	0.82 ( 0.61 - 1.11 )	1.98x10- 1
DQB1*05:04	0.0009	0.0007	19	24	1.52 ( 0.52 - 4.42 )	4.47x10- 1
DQB1*06:09	0.01	0.009	128	198	1.04 ( 0.80 - 1.33 )	7.88x10- 1
DRB1*03:01	0.2161	0.1319	2925	3044	2.02 ( 1.91 - 2.15 )	4.69x10- 118
DRB1*15:01	0.1676	0.1379	2278	3188	1.38 ( 1.30 - 1.47 )	9.43x10- 26
DRB1*07:01	0.1019	0.1245	1387	2875	0.74 ( 0.68 - 0.79 )	6.38x10- 17
DRB1*01:01	0.0677	0.0971	977	2393	0.69 ( 0.64 - 0.76 )	1.82x10- 16
DRB1*14:01	0.0158	0.0242	214	585	0.53 ( 0.45 - 0.64 )	4.55x10- 12
DRB1*04:01	0.0753	0.1017	1108	2605	0.73 ( 0.67 - 0.80 )	1.71x10- 11
DRB1*12:01	0.0097	0.0179	124	406	0.47 ( 0.37 - 0.59 )	3.66x10- 11
DRB1*11:01	0.0406	0.044	771	1412	0.64 ( 0.56 - 0.74 )	6.93x10- 10
DRB1*01:02	0.009	0.0107	117	239	0.51 ( 0.40 - 0.64 )	3.15x10- 8
DRB1*13:01	0.0464	0.0589	621	1349	0.74 ( 0.67 - 0.83 )	3.89x10- 8
DRB1*11:03	0.005	0.0052	9	16	0.12 ( 0.04 - 0.33 )	3.39x10- 5
DRB1*04:07	0.0102	0.0138	109	257	0.46 ( 0.32 - 0.68 )	5.96x10- 5
DRB1*04:04	0.0305	0.0395	486	1081	0.75 ( 0.65 - 0.87 )	8.77x10- 5
DRB1*08:01	0.0292	0.0248	421	608	1.31 ( 1.14 - 1.51 )	1.40x10- 4
DRB1*01:03	0.0081	0.0109	54	117	0.48 ( 0.33 - 0.70 )	1.54x10- 4
DRB1*04:03	0.0113	0.0129	51	86	0.50 ( 0.33 - 0.76 )	1.06x10- 3
DRB1*11:04	0.0252	0.0221	205	260	0.70 ( 0.57 - 0.87 )	1.17x10- 3
DRB1*04:08	0.0038	0.0047	17	43	0.24 ( 0.09 - 0.61 )	2.74x10- 3
DRB1*16:01	0.0146	0.0094	199	216	1.29 ( 1.04 - 1.59 )	2.04x10- 2
DRB1*13:03	0.0084	0.0098	111	219	0.76 ( 0.60 - 0.97 )	2.90x10- 2
DRB1*09:01	0.009	0.0119	120	280	0.77 ( 0.61 - 0.98 )	3.49x10- 2
DRB1*13:02	0.047	0.044	646	1041	1.13 ( 1.01 - 1.26 )	3.64x10- 2
DRB1*04:02	0.0106	0.0088	144	143	0.67 ( 0.46 - 0.98 )	3.74x10- 2
DRB1*04:05	0.0067	0.0069	69	117	0.64 ( 0.41 - 1.00 )	4.80x10- 2
DRB1*08:03	0.0015	0.0009	24	23	2.01 ( 0.97 - 4.18 )	6.08x10- 2
DRB1*08:04	0.0018	0.001	25	19	1.94 ( 0.91 - 4.14 )	8.76x10- 2
DRB1*15:02	0.0069	0.006	88	131	0.81 ( 0.60 - 1.08 )	1.49x10- 1
DRB1*10:01	0.0085	0.0083	118	186	0.89 ( 0.67 - 1.18 )	4.09x10- 1
DRB1*16:02	0.0017	0.0011	20	18	1.20 ( 0.46 - 3.10 )	7.11x10- 1
DRB1*04:06	0.0007	0.0004	20	18	1.37 ( 0.25 - 7.50 )	7.17x10- 1
DRB1*11:02	0.0024	0.0021	33	50	0.90 ( 0.47 - 1.71 )	7.43x10- 1

## Sheet: B
Supplementary Table 4. Classical HLA allele associations, including transancestral meta-analysis.
b. African American
	Dosage Frequency		Best Guess Counts
HLA-Allele	Cases	Controls	Cases	Controls	OR (95% CI)	P-value
A*11:01	0.008	0.0052	93	40	4.90 ( 1.90 - 12.67 )	1.03x10- 3
A*68:01	0.0299	0.0397	169	185	0.67 ( 0.53 - 0.86 )	1.25x10- 3
A*01:01	0.0435	0.0355	261	184	1.38 ( 1.08 - 1.75 )	8.62x10- 3
A*23:01	0.1183	0.1052	726	535	1.17 ( 1.03 - 1.33 )	1.93x10- 2
A*02:01	0.1089	0.121	701	650	0.86 ( 0.75 - 0.99 )	3.08x10- 2
A*36:01	0.0397	0.0346	235	160	1.21 ( 0.96 - 1.54 )	1.12x10- 1
A*31:01	0.0065	0.0054	35	23	2.15 ( 0.79 - 5.84 )	1.33x10- 1
A*02:05	0.023	0.0204	132	86	1.29 ( 0.88 - 1.91 )	1.92x10- 1
A*02:02	0.0308	0.0339	183	182	0.83 ( 0.62 - 1.10 )	1.94x10- 1
A*68:02	0.0598	0.0642	346	314	0.92 ( 0.77 - 1.08 )	3.01x10- 1
A*33:01	0.021	0.023	126	115	0.86 ( 0.62 - 1.19 )	3.55x10- 1
A*29:02	0.0281	0.0302	160	148	0.87 ( 0.63 - 1.19 )	3.71x10- 1
A*32:01	0.0114	0.0123	60	66	0.78 ( 0.41 - 1.49 )	4.48x10- 1
A*80:01	0.0047	0.0053	35	37	0.72 ( 0.30 - 1.75 )	4.70x10- 1
A*66:02	0.0115	0.0123	65	59	0.81 ( 0.45 - 1.47 )	4.86x10- 1
A*30:01	0.0742	0.0774	439	375	0.95 ( 0.82 - 1.11 )	5.05x10- 1
A*33:03	0.0584	0.0559	369	290	1.07 ( 0.88 - 1.29 )	5.10x10- 1
A*30:02	0.0725	0.0693	433	340	1.06 ( 0.89 - 1.25 )	5.13x10- 1
A*26:01	0.0278	0.0264	186	145	1.08 ( 0.81 - 1.44 )	5.88x10- 1
A*24:02	0.0181	0.0172	160	120	1.09 ( 0.75 - 1.58 )	6.52x10- 1
A*74:01	0.0519	0.0532	336	286	0.96 ( 0.78 - 1.18 )	6.99x10- 1
A*34:02	0.0374	0.0384	206	173	0.96 ( 0.75 - 1.23 )	7.28x10- 1
A*03:01	0.0737	0.0733	455	374	1.01 ( 0.86 - 1.20 )	8.85x10- 1
B*08:01	0.0317	0.0249	228	131	1.89 ( 1.31 - 2.73 )	6.61x10- 4
B*57:03	0.0335	0.0388	151	161	0.57 ( 0.38 - 0.84 )	4.59x10- 3
B*15:16	0.0172	0.0204	88	91	0.55 ( 0.33 - 0.92 )	2.15x10- 2
B*51:01	0.0243	0.0271	103	112	0.51 ( 0.28 - 0.92 )	2.41x10- 2
B*41:01	0.0093	0.0085	11	5	8.94 ( 1.32 - 60.67 )	2.50x10- 2
B*57:02	0.0068	0.0083	20	29	0.28 ( 0.09 - 0.86 )	2.60x10- 2
B*58:02	0.0383	0.0439	316	302	0.76 ( 0.58 - 0.99 )	3.95x10- 2
B*07:02	0.0921	0.0838	659	516	1.19 ( 1.00 - 1.41 )	4.68x10- 2
B*42:01	0.0511	0.0574	435	388	0.81 ( 0.65 - 1.01 )	5.61x10- 2
B*44:03	0.0578	0.0533	403	293	1.27 ( 0.96 - 1.67 )	9.21x10- 2
B*14:01	0.0159	0.0149	62	38	2.30 ( 0.77 - 6.89 )	1.38x10- 1
B*39:10	0.0094	0.0079	76	51	1.72 ( 0.84 - 3.53 )	1.40x10- 1
B*56:01	0.0024	0.0029	13	18	0.22 ( 0.03 - 1.86 )	1.65x10- 1
B*39:06	0.0037	0.0043	12	15	0.33 ( 0.07 - 1.61 )	1.72x10- 1
B*15:10	0.0521	0.0549	431	371	0.83 ( 0.60 - 1.13 )	2.27x10- 1
B*14:02	0.0204	0.0184	150	112	1.28 ( 0.85 - 1.93 )	2.41x10- 1
B*45:01	0.0369	0.034	236	168	1.14 ( 0.88 - 1.47 )	3.24x10- 1
B*52:01	0.0302	0.0318	143	121	0.80 ( 0.51 - 1.25 )	3.29x10- 1
B*15:03	0.0632	0.0602	438	332	1.12 ( 0.89 - 1.41 )	3.33x10- 1
B*15:17	0.0072	0.0068	28	18	2.27 ( 0.40 - 12.86 )	3.53x10- 1
B*15:01	0.0091	0.0097	40	43	0.61 ( 0.19 - 1.90 )	3.91x10- 1
B*49:01	0.028	0.0262	169	128	1.15 ( 0.82 - 1.63 )	4.13x10- 1
B*58:01	0.0477	0.0458	241	183	1.13 ( 0.82 - 1.54 )	4.55x10- 1
B*18:01	0.0299	0.0285	166	137	1.17 ( 0.77 - 1.77 )	4.62x10- 1
B*40:01	0.0063	0.0066	20	24	0.58 ( 0.11 - 2.99 )	5.14x10- 1
B*35:01	0.0719	0.0737	458	402	0.93 ( 0.75 - 1.16 )	5.20x10- 1
B*57:01	0.0061	0.0066	25	24	0.83 ( 0.39 - 1.76 )	6.26x10- 1
B*53:01	0.1176	0.1195	745	616	0.97 ( 0.84 - 1.12 )	6.53x10- 1
B*81:01	0.0056	0.0056	18	21	1.12 ( 0.10 - 12.88 )	9.30x10- 1
B*27:05	0.0115	0.0115	33	35	1.04 ( 0.37 - 2.90 )	9.45x10- 1
C*18:01	0.0313	0.0364	156	176	0.62 ( 0.43 - 0.89 )	9.82x10- 3
C*14:02	0.0195	0.0234	103	114	0.64 ( 0.43 - 0.96 )	2.91x10- 2
C*07:01	0.1223	0.112	793	579	1.17 ( 1.01 - 1.35 )	3.85x10- 2
C*15:05	0.0133	0.0109	111	72	1.75 ( 0.98 - 3.13 )	6.09x10- 2
C*06:02	0.0682	0.0763	444	412	0.85 ( 0.72 - 1.01 )	6.52x10- 2
C*16:01	0.099	0.1059	533	473	0.90 ( 0.78 - 1.04 )	1.68x10- 1
C*03:04	0.0408	0.0446	323	288	0.83 ( 0.64 - 1.09 )	1.73x10- 1
C*07:02	0.0742	0.0688	428	320	1.12 ( 0.95 - 1.33 )	1.85x10- 1
C*08:02	0.0331	0.0307	203	147	1.30 ( 0.88 - 1.91 )	1.92x10- 1
C*17:01	0.0788	0.0843	447	408	0.91 ( 0.78 - 1.06 )	2.36x10- 1
C*05:01	0.0098	0.0086	61	46	1.57 ( 0.74 - 3.33 )	2.43x10- 1
C*02:10	0.0359	0.0339	163	132	1.27 ( 0.84 - 1.91 )	2.60x10- 1
C*03:03	0.0085	0.009	21	27	0.53 ( 0.13 - 2.10 )	3.66x10- 1
C*04:01	0.2115	0.2061	1353	1057	1.04 ( 0.93 - 1.16 )	4.70x10- 1
C*08:04	0.0284	0.0274	174	151	1.18 ( 0.74 - 1.90 )	4.83x10- 1
C*07:04	0.0056	0.0051	36	28	1.47 ( 0.49 - 4.41 )	4.88x10- 1
C*02:02	0.0588	0.0573	324	273	1.09 ( 0.83 - 1.43 )	5.47x10- 1
C*12:03	0.016	0.0154	100	77	1.11 ( 0.69 - 1.77 )	6.64x10- 1
C*01:02	0.0049	0.0051	28	24	0.88 ( 0.26 - 3.02 )	8.44x10- 1
C*03:02	0.027	0.0266	134	96	1.03 ( 0.69 - 1.53 )	8.95x10- 1
DPB1*06:02	0.133	0.1272	839	642	1.17 ( 0.96 - 1.43 )	1.19x10- 1
DPB1*18:01	0.0369	0.0402	319	293	0.76 ( 0.54 - 1.07 )	1.20x10- 1
DPB1*17:01	0.0733	0.076	315	267	0.81 ( 0.58 - 1.13 )	2.10x10- 1
DPB1*34:01	0.0148	0.0154	16	15	0.50 ( 0.15 - 1.67 )	2.57x10- 1
DPB1*13:01	0.0251	0.0239	174	115	1.31 ( 0.74 - 2.32 )	3.57x10- 1
DPB1*85:01	0.0135	0.0144	99	93	0.70 ( 0.33 - 1.50 )	3.58x10- 1
DPB1*104:01	0.0364	0.0347	230	172	1.14 ( 0.82 - 1.58 )	4.32x10- 1
DPB1*05:01	0.0087	0.0083	34	22	1.53 ( 0.42 - 5.56 )	5.20x10- 1
DPB1*15:01	0.0077	0.008	21	18	0.67 ( 0.18 - 2.48 )	5.53x10- 1
DPB1*03:01	0.0192	0.0189	140	111	1.12 ( 0.60 - 2.07 )	7.22x10- 1
DPB1*10:01	0.0094	0.0092	20	12	1.23 ( 0.34 - 4.53 )	7.52x10- 1
DPB1*04:01	0.0816	0.0826	403	359	0.98 ( 0.79 - 1.23 )	8.83x10- 1
DPB1*02:01	0.1417	0.1419	1027	849	1.00 ( 0.85 - 1.19 )	9.86x10- 1
DPB1*01:01	0.3061	0.3053	2170	1811	1.00 ( 0.91 - 1.10 )	9.89x10- 1
DPB1*11:01	0.0379	0.0379	129	116	1.00 ( 0.55 - 1.80 )	9.92x10- 1
DQA1*01:05	0.0287	0.0397	97	158	0.19 ( 0.12 - 0.31 )	1.08x10- 11
DQA1*01:01	0.0662	0.0798	429	464	0.51 ( 0.39 - 0.67 )	7.55x10- 7
DQA1*01:02	0.3208	0.2919	2182	1591	1.32 ( 1.18 - 1.49 )	3.53x10- 6
DQA1*03:01	0.0385	0.0454	140	169	0.52 ( 0.36 - 0.75 )	5.30x10- 4
DQA1*05:01	0.1544	0.1419	1131	831	1.29 ( 1.08 - 1.53 )	4.01x10- 3
DQA1*03:03	0.0506	0.0551	300	299	0.69 ( 0.49 - 0.98 )	3.68x10- 2
DQA1*04:01	0.1075	0.1166	662	584	0.86 ( 0.73 - 1.00 )	4.94x10- 2
DQA1*01:03	0.0458	0.0438	121	91	1.20 ( 0.84 - 1.72 )	3.22x10- 1
DQA1*06:01	0.0072	0.0075	11	5	0.60 ( 0.13 - 2.64 )	4.95x10- 1
DQA1*02:01	0.1049	0.1027	616	496	1.04 ( 0.89 - 1.20 )	6.52x10- 1
DQA1*05:05	0.0661	0.0661	250	215	1.00 ( 0.72 - 1.40 )	9.86x10- 1
DQB1*06:02	0.2297	0.1918	1763	1222	1.57 ( 1.38 - 1.79 )	2.04x10- 11
DQB1*05:01	0.1081	0.1438	663	735	0.68 ( 0.60 - 0.77 )	1.20x10- 9
DQB1*03:02	0.0282	0.0414	160	209	0.52 ( 0.40 - 0.68 )	2.02x10- 6
DQB1*04:02	0.0638	0.081	386	396	0.72 ( 0.61 - 0.85 )	8.52x10- 5
DQB1*06:03	0.0344	0.0304	115	80	1.89 ( 1.17 - 3.05 )	9.33x10- 3
DQB1*03:19	0.0667	0.0606	260	163	1.46 ( 1.08 - 1.96 )	1.35x10- 2
DQB1*05:02	0.02	0.024	126	128	0.58 ( 0.37 - 0.90 )	1.53x10- 2
DQB1*02:01	0.134	0.1252	759	551	1.28 ( 1.04 - 1.56 )	1.72x10- 2
DQB1*06:09	0.0305	0.0285	85	63	1.77 ( 0.94 - 3.35 )	7.95x10- 2
DQB1*03:01	0.1273	0.121	1003	809	1.15 ( 0.96 - 1.38 )	1.25x10- 1
DQB1*02:02	0.0934	0.0896	520	439	1.20 ( 0.92 - 1.55 )	1.76x10- 1
DQB1*02:03	0.0019	0.0017	11	9	2.60 ( 0.26 - 25.59 )	4.14x10- 1
DQB1*06:04	0.0149	0.0154	35	44	0.73 ( 0.28 - 1.87 )	5.09x10- 1
DQB1*05:03	0.0109	0.0112	44	47	0.83 ( 0.33 - 2.09 )	6.89x10- 1
DRB1*15:03	0.1609	0.1158	1044	587	1.73 ( 1.51 - 1.99 )	1.77x10- 15
DRB1*12:01	0.0233	0.0333	124	176	0.31 ( 0.20 - 0.47 )	5.92x10- 8
DRB1*04:01	0.0132	0.0184	116	156	0.17 ( 0.08 - 0.35 )	1.01x10- 6
DRB1*01:01	0.0194	0.0258	121	139	0.27 ( 0.16 - 0.47 )	3.24x10- 6
DRB1*15:01	0.0394	0.0303	187	107	2.31 ( 1.59 - 3.35 )	1.03x10- 5
DRB1*03:02	0.0587	0.0761	344	376	0.69 ( 0.57 - 0.82 )	2.56x10- 5
DRB1*10:01	0.0207	0.0261	115	134	0.33 ( 0.19 - 0.57 )	7.02x10- 5
DRB1*16:02	0.0129	0.0166	36	59	0.28 ( 0.14 - 0.57 )	5.21x10- 4
DRB1*04:03	0.0066	0.0091	27	26	0.16 ( 0.05 - 0.45 )	5.59x10- 4
DRB1*08:04	0.0639	0.0538	448	283	1.41 ( 1.13 - 1.76 )	2.77x10- 3
DRB1*13:03	0.0391	0.0448	148	172	0.67 ( 0.49 - 0.92 )	1.32x10- 2
DRB1*01:02	0.0311	0.0362	191	194	0.69 ( 0.50 - 0.95 )	2.30x10- 2
DRB1*11:02	0.0584	0.0515	443	307	1.29 ( 1.02 - 1.63 )	3.27x10- 2
DRB1*03:01	0.0767	0.0701	557	416	1.24 ( 1.00 - 1.54 )	5.29x10- 2
DRB1*11:01	0.0694	0.0749	395	386	0.79 ( 0.62 - 1.01 )	6.10x10- 2
DRB1*09:01	0.0368	0.0407	242	221	0.75 ( 0.54 - 1.04 )	8.32x10- 2
DRB1*11:04	0.009	0.01	31	25	0.38 ( 0.12 - 1.23 )	1.08x10- 1
DRB1*13:01	0.0501	0.0531	274	231	0.80 ( 0.58 - 1.12 )	1.89x10- 1
DRB1*14:04	0.0061	0.0066	19	25	0.36 ( 0.07 - 1.84 )	2.19x10- 1
DRB1*13:02	0.0584	0.061	331	328	0.85 ( 0.63 - 1.14 )	2.85x10- 1
DRB1*07:01	0.0973	0.0937	642	476	1.08 ( 0.91 - 1.29 )	3.76x10- 1
DRB1*14:01	0.0118	0.0122	41	33	0.69 ( 0.22 - 2.14 )	5.16x10- 1
DRB1*08:06	0.0043	0.0045	11	10	0.58 ( 0.08 - 4.15 )	5.85x10- 1
DRB1*12:02	0.0096	0.0096	28	19	0.93 ( 0.29 - 3.05 )	9.08x10- 1
DRB1*11:03	0.0032	0.0032	15	8	0.94 ( 0.10 - 8.53 )	9.56x10- 1

## Sheet: C
Supplementary Table 4. Classical HLA allele associations, including transancestral meta-analysis.
c. Hispanic Ancestry
	Dosage Frequency		Best Guess Counts
HLA-Allele	Cases	Controls	Cases	Controls	OR (95% CI)	P-value
A*31:01	0.0575	0.0861	219	347	0.58 ( 0.48 - 0.69 )	5.52x10- 9
A*30:02	0.0317	0.0205	132	78	1.86 ( 1.32 - 2.62 )	3.57x10- 4
A*68:17	0.018	0.0211	105	136	0.47 ( 0.30 - 0.76 )	1.78x10- 3
A*01:01	0.0865	0.0803	326	324	1.29 ( 1.08 - 1.53 )	4.90x10- 3
A*26:01	0.038	0.0329	160	150	1.32 ( 1.01 - 1.74 )	4.48x10- 2
A*68:01	0.0475	0.0509	175	193	0.79 ( 0.60 - 1.03 )	7.70x10- 2
A*29:02	0.0329	0.0422	116	164	0.80 ( 0.62 - 1.03 )	8.00x10- 2
A*11:01	0.0552	0.0511	202	199	1.21 ( 0.97 - 1.49 )	8.84x10- 2
A*29:01	0.0045	0.0029	16	12	2.20 ( 0.80 - 6.08 )	1.27x10- 1
A*02:06	0.0321	0.0242	103	80	1.35 ( 0.91 - 2.01 )	1.40x10- 1
A*02:01	0.2116	0.2033	921	949	1.07 ( 0.94 - 1.22 )	2.95x10- 1
A*36:01	0.0015	0.001	11	6	3.87 ( 0.27 - 54.90 )	3.17x10- 1
A*33:03	0.0016	0.002	10	17	0.38 ( 0.04 - 3.63 )	4.00x10- 1
A*32:01	0.023	0.0288	86	119	0.88 ( 0.63 - 1.23 )	4.45x10- 1
A*24:02	0.1206	0.1169	489	518	0.94 ( 0.81 - 1.10 )	4.63x10- 1
A*30:01	0.0187	0.0161	70	66	1.13 ( 0.78 - 1.65 )	5.13x10- 1
A*23:01	0.0313	0.0292	104	108	1.09 ( 0.81 - 1.47 )	5.58x10- 1
A*30:04	0.0026	0.0031	8	10	0.74 ( 0.24 - 2.24 )	5.93x10- 1
A*02:05	0.0138	0.0151	62	72	0.89 ( 0.56 - 1.42 )	6.37x10- 1
A*33:01	0.0193	0.0209	71	83	0.93 ( 0.66 - 1.31 )	6.76x10- 1
A*68:02	0.015	0.0157	53	59	0.93 ( 0.62 - 1.41 )	7.41x10- 1
A*03:01	0.0753	0.0809	270	320	1.03 ( 0.86 - 1.23 )	7.71x10- 1
B*08:01	0.0649	0.0449	250	188	1.90 ( 1.52 - 2.36 )	1.31x10- 8
B*35:19	0.0031	0.0068	9	28	0.18 ( 0.06 - 0.53 )	1.76x10- 3
B*39:03	0.0062	0.0079	33	63	0.13 ( 0.04 - 0.49 )	2.45x10- 3
B*39:09	0.0198	0.0205	82	95	0.46 ( 0.24 - 0.88 )	1.87x10- 2
B*35:05	0.0233	0.0176	35	21	2.50 ( 1.14 - 5.47 )	2.21x10- 2
B*51:01	0.0584	0.0691	254	329	0.76 ( 0.60 - 0.98 )	3.11x10- 2
B*40:01	0.0135	0.0208	45	81	0.62 ( 0.38 - 0.99 )	4.37x10- 2
B*07:02	0.0636	0.0605	245	252	1.23 ( 1.00 - 1.50 )	5.23x10- 2
B*39:05	0.0252	0.0248	138	133	0.62 ( 0.37 - 1.03 )	6.32x10- 2
B*41:01	0.0075	0.0106	34	57	0.54 ( 0.27 - 1.08 )	8.09x10- 2
B*52:01	0.0206	0.0243	57	71	0.69 ( 0.45 - 1.06 )	8.72x10- 2
B*18:01	0.0463	0.0424	170	167	1.23 ( 0.97 - 1.57 )	9.23x10- 2
B*55:01	0.0089	0.0075	33	23	1.93 ( 0.89 - 4.20 )	9.84x10- 2
B*39:01	0.0112	0.0119	12	14	0.36 ( 0.11 - 1.21 )	9.90x10- 2
B*14:01	0.0066	0.0099	24	36	0.61 ( 0.33 - 1.12 )	1.09x10- 1
B*35:02	0.0102	0.0116	30	44	0.46 ( 0.17 - 1.22 )	1.16x10- 1
B*35:43	0.0081	0.009	25	39	0.56 ( 0.26 - 1.24 )	1.53x10- 1
B*50:01	0.0099	0.0135	37	60	0.72 ( 0.43 - 1.19 )	2.01x10- 1
B*15:10	0.0044	0.0039	10	7	3.40 ( 0.51 - 22.89 )	2.08x10- 1
B*15:15	0.0025	0.0026	18	24	0.33 ( 0.05 - 2.00 )	2.26x10- 1
B*58:01	0.0111	0.01	41	39	1.44 ( 0.79 - 2.64 )	2.32x10- 1
B*15:17	0.0042	0.0062	17	29	0.59 ( 0.25 - 1.41 )	2.32x10- 1
B*35:10	0.0052	0.0037	34	19	2.27 ( 0.56 - 9.19 )	2.51x10- 1
B*14:02	0.0327	0.0367	126	157	0.85 ( 0.65 - 1.12 )	2.61x10- 1
B*56:01	0.0058	0.0052	31	24	1.57 ( 0.65 - 3.77 )	3.13x10- 1
B*42:01	0.0053	0.0039	27	18	1.63 ( 0.62 - 4.32 )	3.26x10- 1
B*40:02	0.0335	0.032	220	217	0.84 ( 0.56 - 1.27 )	4.00x10- 1
B*07:05	0.0054	0.0048	21	17	1.53 ( 0.53 - 4.39 )	4.28x10- 1
B*15:16	0.0029	0.0032	6	11	0.37 ( 0.03 - 4.48 )	4.33x10- 1
B*35:22	0.0032	0.0024	10	10	2.12 ( 0.30 - 15.02 )	4.54x10- 1
B*41:02	0.0057	0.0053	15	15	1.39 ( 0.56 - 3.45 )	4.73x10- 1
B*39:06	0.0152	0.014	31	23	0.76 ( 0.33 - 1.74 )	5.08x10- 1
B*15:03	0.0069	0.0072	33	35	0.79 ( 0.34 - 1.82 )	5.72x10- 1
B*44:03	0.0572	0.0621	237	269	0.94 ( 0.76 - 1.18 )	6.11x10- 1
B*35:01	0.054	0.05	436	415	1.07 ( 0.75 - 1.52 )	7.23x10- 1
B*44:02	0.0286	0.0337	106	138	0.95 ( 0.70 - 1.29 )	7.33x10- 1
B*57:03	0.004	0.0038	13	13	1.26 ( 0.23 - 6.80 )	7.87x10- 1
B*49:01	0.0179	0.018	70	71	1.05 ( 0.70 - 1.56 )	8.19x10- 1
B*45:01	0.0076	0.0074	23	24	1.08 ( 0.48 - 2.46 )	8.52x10- 1
B*38:01	0.0207	0.0218	93	98	1.04 ( 0.70 - 1.53 )	8.59x10- 1
B*53:01	0.0091	0.0091	39	42	0.95 ( 0.46 - 1.94 )	8.79x10- 1
B*57:01	0.0128	0.0142	48	57	1.03 ( 0.66 - 1.60 )	8.95x10- 1
B*13:02	0.0143	0.0148	43	51	1.03 ( 0.65 - 1.64 )	8.98x10- 1
B*15:04	0.0111	0.01	21	16	0.96 ( 0.45 - 2.06 )	9.13x10- 1
B*48:01	0.0334	0.0286	116	112	0.98 ( 0.72 - 1.35 )	9.22x10- 1
B*27:05	0.0126	0.0137	60	73	0.98 ( 0.55 - 1.77 )	9.56x10- 1
B*35:03	0.0115	0.0118	46	53	0.98 ( 0.47 - 2.06 )	9.63x10- 1
B*37:01	0.0073	0.0085	28	37	1.00 ( 0.54 - 1.84 )	9.92x10- 1
B*15:01	0.0302	0.0297	166	171	1.00 ( 0.64 - 1.58 )	1.00x10-0
C*07:01	0.1089	0.097	412	399	1.36 ( 1.16 - 1.60 )	1.85x10- 4
C*12:02	0.0078	0.0121	26	46	0.63 ( 0.39 - 1.04 )	7.35x10- 2
C*03:04	0.0755	0.0804	319	367	0.84 ( 0.69 - 1.03 )	8.62x10- 2
C*08:02	0.0388	0.0452	157	194	0.82 ( 0.64 - 1.06 )	1.26x10- 1
C*12:03	0.0491	0.046	181	181	1.18 ( 0.94 - 1.48 )	1.65x10- 1
C*03:03	0.0294	0.0265	106	100	1.25 ( 0.91 - 1.70 )	1.70x10- 1
C*15:02	0.042	0.0472	155	184	0.86 ( 0.68 - 1.10 )	2.37x10- 1
C*01:02	0.0542	0.0544	200	218	0.90 ( 0.72 - 1.11 )	3.07x10- 1
C*05:01	0.0485	0.0483	182	193	1.12 ( 0.89 - 1.42 )	3.20x10- 1
C*07:02	0.1463	0.1458	548	589	0.95 ( 0.83 - 1.09 )	4.44x10- 1
C*08:01	0.0252	0.0226	100	101	0.89 ( 0.61 - 1.28 )	5.23x10- 1
C*02:10	0.0043	0.0047	19	22	0.74 ( 0.29 - 1.88 )	5.29x10- 1
C*08:03	0.0099	0.0099	35	29	0.83 ( 0.42 - 1.65 )	5.95x10- 1
C*02:02	0.0236	0.028	100	118	0.92 ( 0.67 - 1.27 )	6.21x10- 1
C*14:02	0.0112	0.0128	43	52	0.88 ( 0.52 - 1.48 )	6.22x10- 1
C*17:01	0.0168	0.0157	67	70	1.11 ( 0.73 - 1.69 )	6.25x10- 1
C*06:02	0.0529	0.0596	193	238	0.96 ( 0.78 - 1.18 )	6.88x10- 1
C*04:01	0.1752	0.1619	653	655	1.02 ( 0.90 - 1.16 )	7.25x10- 1
C*03:02	0.0018	0.0017	12	11	1.32 ( 0.19 - 9.00 )	7.76x10- 1
C*07:04	0.0047	0.0056	23	27	1.11 ( 0.44 - 2.76 )	8.29x10- 1
C*16:02	0.0066	0.0067	23	25	1.07 ( 0.54 - 2.09 )	8.54x10- 1
C*16:01	0.0444	0.0463	176	196	1.00 ( 0.79 - 1.26 )	9.67x10- 1
DPB1*16:01	0.0016	0.0028	4	13	0.16 ( 0.02 - 1.38 )	9.48x10- 2
DPB1*01:01	0.0461	0.0418	186	182	1.19 ( 0.92 - 1.53 )	1.80x10- 1
DPB1*13:01	0.0287	0.0245	116	103	1.21 ( 0.87 - 1.69 )	2.47x10- 1
DPB1*11:01	0.0178	0.0222	63	88	0.83 ( 0.58 - 1.18 )	3.01x10- 1
DPB1*10:01	0.0094	0.0118	40	63	0.71 ( 0.36 - 1.40 )	3.20x10- 1
DPB1*02:02	0.0129	0.0122	34	33	1.41 ( 0.67 - 2.94 )	3.64x10- 1
DPB1*06:01	0.0175	0.0206	5	13	0.79 ( 0.42 - 1.49 )	4.74x10- 1
DPB1*06:02	0.0146	0.0133	16	15	1.49 ( 0.46 - 4.77 )	5.06x10- 1
DPB1*104:01	0.0261	0.0262	100	107	1.11 ( 0.77 - 1.60 )	5.86x10- 1
DPB1*15:01	0.0013	0.0016	5	12	0.55 ( 0.03 - 9.68 )	6.85x10- 1
DPB1*04:01	0.2678	0.2894	1073	1247	0.98 ( 0.88 - 1.09 )	7.15x10- 1
DPB1*02:01	0.1167	0.1223	429	486	0.97 ( 0.81 - 1.16 )	7.61x10- 1
DPB1*05:01	0.0271	0.0265	109	109	0.97 ( 0.71 - 1.32 )	8.33x10- 1
DPB1*09:01	0.0086	0.0088	28	29	1.09 ( 0.48 - 2.48 )	8.45x10- 1
DPB1*17:01	0.0255	0.0259	98	104	0.98 ( 0.72 - 1.33 )	8.92x10- 1
DPB1*14:01	0.041	0.0403	144	142	0.98 ( 0.74 - 1.30 )	9.02x10- 1
DPB1*03:01	0.0428	0.0467	218	259	0.98 ( 0.71 - 1.36 )	9.08x10- 1
DPB1*04:02	0.2789	0.2485	1065	1017	1.00 ( 0.89 - 1.11 )	9.57x10- 1
DQA1*05:01	0.1039	0.0706	390	281	1.82 ( 1.53 - 2.17 )	1.47x10- 11
DQA1*01:02	0.1475	0.1168	588	497	1.64 ( 1.40 - 1.93 )	6.61x10- 10
DQA1*05:05	0.0944	0.1279	355	522	0.69 ( 0.59 - 0.82 )	1.15x10- 5
DQA1*03:01	0.1798	0.1953	710	826	0.74 ( 0.65 - 0.85 )	1.20x10- 5
DQA1*04:01	0.1383	0.0959	534	385	1.33 ( 1.14 - 1.56 )	3.58x10- 4
DQA1*02:01	0.0891	0.1161	322	466	0.79 ( 0.67 - 0.93 )	5.22x10- 3
DQA1*05:03	0.0454	0.0503	170	203	0.73 ( 0.58 - 0.92 )	6.56x10- 3
DQA1*01:04	0.0133	0.0198	46	90	0.53 ( 0.31 - 0.89 )	1.73x10- 2
DQA1*01:03	0.0452	0.0543	150	203	0.85 ( 0.66 - 1.11 )	2.33x10- 1
DQA1*03:02	0.0265	0.0282	77	88	0.82 ( 0.56 - 1.21 )	3.27x10- 1
DQA1*01:05	0.0054	0.0047	14	13	1.71 ( 0.52 - 5.67 )	3.82x10- 1
DQA1*03:03	0.0357	0.0374	93	113	0.94 ( 0.61 - 1.44 )	7.72x10- 1
DQA1*01:01	0.0738	0.0814	295	345	0.97 ( 0.81 - 1.18 )	7.84x10- 1
DQB1*06:02	0.1021	0.0662	409	278	1.97 ( 1.64 - 2.37 )	7.25x10- 13
DQB1*02:01	0.1037	0.0701	392	280	1.86 ( 1.56 - 2.21 )	6.56x10- 12
DQB1*03:01	0.1466	0.1881	584	804	0.69 ( 0.60 - 0.79 )	8.05x10- 8
DQB1*03:02	0.1898	0.2082	697	834	0.75 ( 0.66 - 0.85 )	4.56x10- 6
DQB1*04:02	0.1466	0.1016	565	406	1.34 ( 1.15 - 1.56 )	1.69x10- 4
DQB1*05:03	0.0139	0.022	51	104	0.57 ( 0.37 - 0.88 )	1.11x10- 2
DQB1*02:02	0.0785	0.0993	283	388	0.82 ( 0.69 - 0.97 )	2.02x10- 2
DQB1*06:01	0.0081	0.0118	28	43	0.64 ( 0.38 - 1.05 )	7.92x10- 2
DQB1*03:03	0.0399	0.0464	130	168	0.82 ( 0.61 - 1.11 )	1.96x10- 1
DQB1*06:04	0.019	0.0231	64	86	0.86 ( 0.55 - 1.33 )	4.87x10- 1
DQB1*03:19	0.0086	0.0084	22	20	1.09 ( 0.45 - 2.63 )	8.55x10- 1
DQB1*05:02	0.0078	0.0085	31	37	1.08 ( 0.46 - 2.52 )	8.57x10- 1
DQB1*05:01	0.0873	0.0929	330	381	1.01 ( 0.85 - 1.20 )	9.39x10- 1
DQB1*06:03	0.0367	0.0413	127	166	1.01 ( 0.75 - 1.36 )	9.60x10- 1
DQB1*06:09	0.0104	0.0111	29	37	0.98 ( 0.47 - 2.05 )	9.60x10- 1
DRB1*15:01	0.0989	0.0641	394	278	1.92 ( 1.60 - 2.30 )	2.74x10- 12
DRB1*03:01	0.1029	0.0689	388	280	1.85 ( 1.55 - 2.20 )	6.58x10- 12
DRB1*11:04	0.024	0.0356	85	133	0.33 ( 0.20 - 0.55 )	2.06x10- 5
DRB1*16:02	0.0208	0.0281	88	129	0.40 ( 0.24 - 0.64 )	1.68x10- 4
DRB1*11:01	0.0242	0.0334	81	135	0.35 ( 0.20 - 0.61 )	2.28x10- 4
DRB1*04:04	0.046	0.0482	64	82	0.46 ( 0.29 - 0.72 )	7.65x10- 4
DRB1*14:02	0.0261	0.0312	88	127	0.54 ( 0.37 - 0.78 )	1.23x10- 3
DRB1*04:07	0.0814	0.0831	511	551	0.66 ( 0.51 - 0.86 )	1.88x10- 3
DRB1*07:01	0.0856	0.1127	325	477	0.79 ( 0.67 - 0.93 )	4.49x10- 3
DRB1*15:03	0.0062	0.003	26	12	5.19 ( 1.59 - 16.93 )	6.37x10- 3
DRB1*14:01	0.0147	0.0223	52	95	0.61 ( 0.40 - 0.93 )	2.28x10- 2
DRB1*08:02	0.1118	0.0831	504	391	1.21 ( 1.01 - 1.45 )	3.86x10- 2
DRB1*01:02	0.024	0.0299	89	124	0.74 ( 0.55 - 1.01 )	5.74x10- 2
DRB1*15:02	0.008	0.0116	28	44	0.64 ( 0.39 - 1.05 )	7.86x10- 2
DRB1*12:01	0.0084	0.0115	31	51	0.53 ( 0.26 - 1.09 )	8.63x10- 2
DRB1*14:06	0.0197	0.0196	77	76	0.67 ( 0.42 - 1.08 )	9.75x10- 2
DRB1*04:05	0.0088	0.0105	23	45	0.45 ( 0.17 - 1.22 )	1.16x10- 1
DRB1*08:04	0.0083	0.0068	18	16	2.12 ( 0.69 - 6.55 )	1.90x10- 1
DRB1*03:02	0.0037	0.0021	21	14	2.31 ( 0.61 - 8.70 )	2.16x10- 1
DRB1*13:04	0.0024	0.0018	12	6	3.22 ( 0.35 - 29.27 )	3.00x10- 1
DRB1*01:01	0.0367	0.0388	142	164	1.14 ( 0.86 - 1.52 )	3.61x10- 1
DRB1*04:01	0.0182	0.0215	58	79	0.74 ( 0.36 - 1.49 )	3.93x10- 1
DRB1*11:02	0.006	0.0052	23	19	1.61 ( 0.52 - 5.03 )	4.14x10- 1
DRB1*01:03	0.0087	0.0092	23	22	1.44 ( 0.60 - 3.49 )	4.17x10- 1
DRB1*10:01	0.0095	0.0084	45	41	1.27 ( 0.68 - 2.38 )	4.49x10- 1
DRB1*09:01	0.0264	0.027	104	106	0.87 ( 0.57 - 1.33 )	5.22x10- 1
DRB1*13:02	0.0287	0.0336	110	135	0.90 ( 0.65 - 1.25 )	5.35x10- 1
DRB1*16:01	0.0098	0.01	42	44	1.18 ( 0.68 - 2.07 )	5.56x10- 1
DRB1*13:01	0.0344	0.0401	123	168	0.94 ( 0.70 - 1.25 )	6.51x10- 1
DRB1*04:02	0.0109	0.0114	48	47	0.81 ( 0.33 - 1.99 )	6.51x10- 1
DRB1*13:03	0.0129	0.0144	51	61	0.95 ( 0.56 - 1.61 )	8.43x10- 1
DRB1*08:01	0.0133	0.0132	30	44	1.03 ( 0.56 - 1.89 )	9.30x10- 1
DRB1*04:10	0.0078	0.0071	23	22	0.98 ( 0.34 - 2.81 )	9.71x10- 1

## Sheet: D
Supplementary Table 4. Classical HLA allele associations, including transancestral meta-analysis.
a. Meta-analysis
HLA Allele	Ancestry	RAF Cases	RAF Controls	P-value	OR	95% CI	P-value (Heterogeneity)
A*01:01	Meta	-	-	1.69x10- 39	1.4	1.29-1.52	1.50x10- 5
	EA	0.2122	0.1639	4.10x10- 41	1.47	1.39-1.56
	AA	0.0435	0.0355	8.62x10- 3	1.38	1.08-1.75
	HA	0.0865	0.0803	4.90x10- 3	1.29	1.08-1.53
A*29:02	Meta	-	-	2.10x10- 4	0.82	0.72-0.93	6.87x10- 1
	EA	0.0275	0.0321	1.12x10- 3	0.8	0.70-0.92
	AA	0.0281	0.0302	3.71x10- 1	0.87	0.63-1.19
	HA	0.0329	0.0422	8.00x10- 2	0.8	0.62-1.03
A*02:01	Meta	-	-	1.44x10- 3	0.94	0.89-0.99	5.02x10- 2
	EA	0.2702	0.3	1.28x10- 3	0.92	0.88-0.97
	AA	0.1089	0.121	3.08x10- 2	0.86	0.75-0.99
	HA	0.2116	0.2033	2.95x10- 1	1.07	0.94-1.22
A*24:02	Meta	-	-	5.09x10- 3	0.94	0.84-1.05	1.28x10- 1
	EA	0.0742	0.079	8.11x10- 4	0.86	0.79-0.94
	AA	0.0181	0.0172	6.52x10- 1	1.09	0.75-1.58
	HA	0.1206	0.1169	4.63x10- 1	0.94	0.81-1.10
A*30:02	Meta	-	-	5.11x10- 3	1.27	1.10-1.47	2.48x10- 2
	EA	0.0119	0.0081	1.51x10- 1	1.18	0.94-1.49
	AA	0.0725	0.0693	5.13x10- 1	1.06	0.89-1.25
	HA	0.0317	0.0205	3.57x10- 4	1.86	1.32-2.62
A*32:01	Meta	-	-	7.02x10- 3	0.84	0.68-1.02	8.29x10- 1
	EA	0.0315	0.0348	1.09x10- 2	0.85	0.75-0.96
	AA	0.0114	0.0123	4.48x10- 1	0.78	0.41-1.49
	HA	0.023	0.0288	4.45x10- 1	0.88	0.63-1.23
A*03:01	Meta	-	-	1.04x10- 2	0.96	0.89-1.02	8.88x10- 2
	EA	0.1305	0.1489	7.74x10- 4	0.9	0.84-0.96
	AA	0.0737	0.0733	8.85x10- 1	1.01	0.86-1.20
	HA	0.0753	0.0809	7.71x10- 1	1.03	0.86-1.23
A*68:01	Meta	-	-	1.27x10- 2	0.84	0.75-0.93	2.27x10- 2
	EA	0.0298	0.0331	6.25x10- 1	0.97	0.85-1.10
	AA	0.0299	0.0397	1.25x10- 3	0.67	0.53-0.85
	HA	0.0475	0.0509	7.70x10- 2	0.79	0.60-1.03
A*30:01	Meta	-	-	4.31x10- 2	0.89	0.77-1.03	2.65x10- 1
	EA	0.0108	0.0111	1.53x10- 2	0.77	0.62-0.95
	AA	0.0742	0.0774	5.05x10- 1	0.95	0.82-1.10
	HA	0.0187	0.0161	5.13x10- 1	1.13	0.78-1.65
A*36:01	Meta	-	-	6.29x10- 2	2.07	0.61-7.03	7.91x10- 1
	EA	-	-	-	-	-
	AA	0.0397	0.0346	1.12x10- 1	1.21	0.96-1.54
	HA	0.0015	0.001	3.17x10- 1	3.87	0.27-55.04
A*68:02	Meta	-	-	6.35x10- 2	0.86	0.72-1.02	9.13x10- 1
	EA	0.0065	0.0066	1.18x10- 1	0.8	0.61-1.06
	AA	0.0598	0.0642	3.01x10- 1	0.92	0.77-1.08
	HA	0.015	0.0157	7.41x10- 1	0.93	0.62-1.41
A*11:01	Meta	-	-	7.43x10- 2	1.59	1.22-2.08	4.89x10- 3
	EA	0.058	0.0577	7.03x10- 1	0.98	0.89-1.08
	AA	0.008	0.0052	1.03x10- 3	4.9	1.90-12.68
	HA	0.0552	0.0511	8.84x10- 2	1.21	0.97-1.49
A*31:01	Meta	-	-	1.08x10- 1	1.08	0.81-1.43	4.86x10- 8
	EA	0.027	0.028	9.19x10- 1	0.99	0.86-1.14
	AA	0.0065	0.0054	1.33x10- 1	2.15	0.79-5.85
	HA	0.0575	0.0861	5.52x10- 9	0.58	0.48-0.69
A*02:02	Meta	-	-	2.14x10- 1	0.76	0.43-1.36	4.22x10- 1
	EA	0.0014	0.001	4.80x10- 1	0.73	0.30-1.76
	AA	0.0308	0.0339	1.94x10- 1	0.83	0.62-1.10
	HA	-	-	-	-	-
A*33:01	Meta	-	-	2.24x10- 1	0.89	0.73-1.07	9.11x10- 1
	EA	0.0067	0.0054	4.25x10- 1	0.89	0.66-1.19
	AA	0.021	0.023	3.55x10- 1	0.86	0.62-1.19
	HA	0.0193	0.0209	6.76x10- 1	0.93	0.66-1.31
A*02:05	Meta	-	-	2.81x10- 1	0.93	0.76-1.13	1.31x10- 1
	EA	0.0084	0.0081	6.90x10- 2	0.79	0.61-1.02
	AA	0.023	0.0204	1.92x10- 1	1.29	0.88-1.91
	HA	0.0138	0.0151	6.37x10- 1	0.89	0.56-1.42
A*23:01	Meta	-	-	3.09x10- 1	1.05	0.93-1.18	8.73x10- 2
	EA	0.0167	0.0152	7.67x10- 1	0.97	0.81-1.16
	AA	0.1183	0.1052	1.93x10- 2	1.17	1.03-1.33
	HA	0.0313	0.0292	5.58x10- 1	1.09	0.81-1.47
A*26:01	Meta	-	-	4.09x10- 1	1	0.88-1.13	1.33x10- 2
	EA	0.0268	0.0257	2.54x10- 2	0.84	0.72-0.98
	AA	0.0278	0.0264	5.88x10- 1	1.08	0.81-1.44
	HA	0.038	0.0329	4.48x10- 2	1.32	1.01-1.74
A*33:03	Meta	-	-	4.43x10- 1	0.9	0.51-1.59	4.72x10- 1
	EA	0.0038	0.0025	3.31x10- 1	1.23	0.81-1.88
	AA	0.0584	0.0559	5.10x10- 1	1.07	0.88-1.29
	HA	0.0016	0.002	4.00x10- 1	0.38	0.04-3.64
A*34:02	Meta	-	-	5.07x10- 1	0.82	0.44-1.53	9.72x10- 1
	EA	0.0007	0.0007	5.71x10- 1	0.76	0.29-1.96
	AA	0.0374	0.0384	7.28x10- 1	0.96	0.75-1.23
	HA	-	-	-	-	-
A*29:01	Meta	-	-	7.92x10- 1	1.09	0.69-1.72	7.17x10- 2
	EA	0.0027	0.002	3.20x10- 1	0.79	0.49-1.27
	AA	-	-	-	-	-
	HA	0.0045	0.0029	1.27x10- 1	2.2	0.80-6.08
A*02:06	Meta	-	-	8.28x10- 1	0.92	0.42-2.02	1.27x10- 1
	EA	0.0026	0.0028	6.59x10- 1	0.78	0.25-2.40
	AA	-	-	-	-	-
	HA	0.0321	0.0242	1.40x10- 1	1.35	0.91-2.01
A*30:04	Meta	-	-	9.76x10- 1	0.98	0.51-1.88	5.47x10- 1
	EA	0.0014	0.0009	7.79x10- 1	1.12	0.51-2.48
	AA	-	-	-	-	-
	HA	0.0026	0.0031	5.93x10- 1	0.74	0.24-2.24
B*08:01	Meta	-	-	9.18x10- 105	1.94	1.73-2.18	5.66x10- 15
	EA	0.1987	0.1243	1.74x10- 109	2	1.88-2.12
	AA	0.0317	0.0249	6.61x10- 4	1.89	1.31-2.74
	HA	0.0649	0.0449	1.31x10- 8	1.9	1.52-2.36
B*44:02	Meta	-	-	1.32x10- 12	0.79	0.71-0.89	3.77x10- 3
	EA	0.0714	0.1017	1.96x10- 14	0.73	0.67-0.79
	AA	-	-	-	-	-
	HA	0.0286	0.0337	7.33x10- 1	0.95	0.70-1.29
B*18:01	Meta	-	-	7.44x10- 7	1.25	1.09-1.43	2.31x10- 1
	EA	0.0577	0.0411	9.38x10- 7	1.3	1.17-1.44
	AA	0.0299	0.0285	4.62x10- 1	1.17	0.77-1.77
	HA	0.0463	0.0424	9.23x10- 2	1.23	0.97-1.57
B*57:01	Meta	-	-	8.09x10- 5	0.82	0.65-1.04	4.42x10- 2
	EA	0.0265	0.0351	3.50x10- 6	0.73	0.64-0.84
	AA	0.0061	0.0066	6.26x10- 1	0.83	0.39-1.76
	HA	0.0128	0.0142	8.95x10- 1	1.03	0.66-1.60
B*27:05	Meta	-	-	1.47x10- 4	0.86	0.63-1.19	2.39x10- 2
	EA	0.03	0.0434	2.91x10- 6	0.74	0.65-0.84
	AA	0.0115	0.0115	9.45x10- 1	1.04	0.37-2.90
	HA	0.0126	0.0137	9.56x10- 1	0.98	0.55-1.77
B*51:01	Meta	-	-	2.50x10- 4	0.73	0.61-0.88	4.72x10- 1
	EA	0.0458	0.0465	2.28x10- 2	0.88	0.79-0.98
	AA	0.0243	0.0271	2.41x10- 2	0.51	0.28-0.92
	HA	0.0584	0.0691	3.11x10- 2	0.76	0.60-0.98
B*35:01	Meta	-	-	1.21x10- 3	0.89	0.79-1.00	1.09x10- 1
	EA	0.0422	0.0496	1.51x10- 4	0.8	0.71-0.90
	AA	0.0719	0.0737	5.20x10- 1	0.93	0.75-1.16
	HA	0.054	0.05	7.23x10- 1	1.07	0.75-1.52
B*14:02	Meta	-	-	3.28x10- 3	0.89	0.77-1.04	1.89x10- 2
	EA	0.0219	0.0239	1.89x10- 4	0.75	0.64-0.87
	AA	0.0204	0.0184	2.41x10- 1	1.28	0.85-1.93
	HA	0.0327	0.0367	2.61x10- 1	0.85	0.65-1.12
B*39:06	Meta	-	-	3.32x10- 3	0.55	0.33-0.90	8.93x10- 1
	EA	0.0048	0.0068	1.05x10- 2	0.62	0.42-0.89
	AA	0.0037	0.0043	1.72x10- 1	0.33	0.07-1.61
	HA	0.0152	0.014	5.08x10- 1	0.76	0.33-1.74
B*44:03	Meta	-	-	3.35x10- 3	0.93	0.84-1.04	1.60x10- 3
	EA	0.0386	0.0458	1.81x10- 5	0.78	0.70-0.88
	AA	0.0578	0.0533	9.21x10- 2	1.27	0.96-1.67
	HA	0.0572	0.0621	6.11x10- 1	0.94	0.76-1.18
B*52:01	Meta	-	-	5.18x10- 3	0.74	0.60-0.92	7.66x10- 1
	EA	0.0079	0.007	3.45x10- 2	0.74	0.56-0.98
	AA	0.0302	0.0318	3.29x10- 1	0.8	0.51-1.25
	HA	0.0206	0.0243	8.72x10- 2	0.69	0.45-1.06
B*41:02	Meta	-	-	6.58x10- 3	0.7	0.47-1.04	4.10x10- 2
	EA	0.0032	0.0048	8.88x10- 4	0.51	0.34-0.76
	AA	-	-	-	-	-
	HA	0.0057	0.0053	4.73x10- 1	1.39	0.56-3.45
B*07:02	Meta	-	-	8.49x10- 3	1.12	1.04-1.21	3.06x10- 1
	EA	0.1296	0.1364	2.09x10- 1	1.04	0.98-1.11
	AA	0.0921	0.0838	4.68x10- 2	1.19	1.00-1.41
	HA	0.0636	0.0605	5.23x10- 2	1.23	1.00-1.50
B*15:01	Meta	-	-	8.95x10- 3	0.82	0.59-1.14	4.88x10- 1
	EA	0.059	0.0743	6.08x10- 3	0.88	0.80-0.96
	AA	0.0091	0.0097	3.91x10- 1	0.61	0.19-1.91
	HA	0.0302	0.0297	1.00x10-0	1	0.64-1.58
B*13:02	Meta	-	-	1.50x10- 2	0.86	0.71-1.04	2.06x10- 1
	EA	0.0179	0.0195	6.17x10- 3	0.79	0.67-0.94
	AA	-	-	-	-	-
	HA	0.0143	0.0148	8.98x10- 1	1.03	0.65-1.64
B*14:01	Meta	-	-	1.92x10- 2	0.92	0.65-1.31	1.86x10- 2
	EA	0.007	0.0098	3.22x10- 3	0.68	0.53-0.88
	AA	0.0159	0.0149	1.38x10- 1	2.3	0.76-6.89
	HA	0.0066	0.0099	1.09x10- 1	0.61	0.33-1.12
B*41:01	Meta	-	-	3.60x10- 2	1.12	0.62-2.02	1.81x10- 3
	EA	0.0032	0.0036	2.76x10- 3	0.51	0.32-0.79
	AA	0.0093	0.0085	2.50x10- 2	8.94	1.31-60.80
	HA	0.0075	0.0106	8.09x10- 2	0.54	0.27-1.08
B*57:03	Meta	-	-	4.68x10- 2	0.82	0.37-1.83	4.16x10- 2
	EA	-	-	-	-	-
	AA	0.0335	0.0388	4.59x10- 3	0.57	0.38-0.84
	HA	0.004	0.0038	7.87x10- 1	1.26	0.23-6.81
B*58:01	Meta	-	-	4.84x10- 2	1.26	1.01-1.56	8.85x10- 1
	EA	0.0082	0.0053	1.43x10- 1	1.25	0.93-1.68
	AA	0.0477	0.0458	4.55x10- 1	1.13	0.82-1.54
	HA	0.0111	0.01	2.32x10- 1	1.44	0.79-2.64
B*55:01	Meta	-	-	5.03x10- 2	1.01	0.77-1.34	6.47x10- 3
	EA	0.0132	0.0164	3.52x10- 3	0.75	0.62-0.91
	AA	-	-	-	-	-
	HA	0.0089	0.0075	9.84x10- 2	1.93	0.88-4.21
B*35:03	Meta	-	-	1.21x10- 1	0.88	0.66-1.15	5.06x10- 1
	EA	0.0157	0.0157	9.19x10- 2	0.83	0.67-1.03
	AA	-	-	-	-	-
	HA	0.0115	0.0118	9.63x10- 1	0.98	0.47-2.06
B*15:03	Meta	-	-	1.50x10- 1	0.55	0.30-0.99	1.90x10- 1
	EA	0.0007	0.001	4.18x10- 2	0.32	0.10-0.96
	AA	0.0632	0.0602	3.33x10- 1	1.12	0.89-1.41
	HA	0.0069	0.0072	5.72x10- 1	0.79	0.34-1.82
B*39:01	Meta	-	-	1.54x10- 1	0.67	0.43-1.03	2.47x10- 1
	EA	0.0105	0.0107	4.18x10- 1	0.89	0.66-1.19
	AA	-	-	-	-	-
	HA	0.0112	0.0119	9.90x10- 2	0.36	0.11-1.21
B*35:02	Meta	-	-	2.00x10- 1	0.72	0.50-1.06	2.55x10- 1
	EA	0.0092	0.0056	4.91x10- 1	0.9	0.65-1.23
	AA	-	-	-	-	-
	HA	0.0102	0.0116	1.16x10- 1	0.46	0.17-1.22
B*50:01	Meta	-	-	2.48x10- 1	0.85	0.68-1.07	3.82x10- 1
	EA	0.0105	0.0092	4.95x10- 1	0.92	0.73-1.16
	AA	-	-	-	-	-
	HA	0.0099	0.0135	2.01x10- 1	0.72	0.43-1.19
B*40:01	Meta	-	-	3.00x10- 1	0.77	0.49-1.22	1.81x10- 1
	EA	0.0568	0.0636	9.89x10- 1	1	0.91-1.10
	AA	0.0063	0.0066	5.14x10- 1	0.58	0.11-2.99
	HA	0.0135	0.0208	4.37x10- 2	0.62	0.38-0.99
B*38:01	Meta	-	-	3.17x10- 1	0.92	0.76-1.12	5.11x10- 1
	EA	0.0166	0.0122	2.37x10- 1	0.88	0.71-1.09
	AA	-	-	-	-	-
	HA	0.0207	0.0218	8.59x10- 1	1.04	0.70-1.53
B*15:16	Meta	-	-	3.44x10- 1	0.8	0.31-2.03	7.37x10- 2
	EA	0.0006	0.0004	6.51x10- 1	1.4	0.33-5.97
	AA	0.0172	0.0204	2.15x10- 2	0.55	0.33-0.92
	HA	0.0029	0.0032	4.33x10- 1	0.37	0.03-4.50
B*15:17	Meta	-	-	4.05x10- 1	0.99	0.57-1.73	2.79x10- 1
	EA	0.0028	0.0025	3.27x10- 1	0.8	0.52-1.25
	AA	0.0072	0.0068	3.53x10- 1	2.27	0.40-12.88
	HA	0.0042	0.0062	2.32x10- 1	0.59	0.24-1.41
B*42:01	Meta	-	-	4.10x10- 1	1.11	0.70-1.77	4.73x10- 2
	EA	-	-	-	-	-
	AA	0.0511	0.0574	5.61x10- 2	0.81	0.65-1.01
	HA	0.0053	0.0039	3.26x10- 1	1.63	0.61-4.33
B*40:02	Meta	-	-	4.60x10- 1	0.91	0.75-1.12	5.58x10- 1
	EA	0.0105	0.0112	6.71x10- 1	0.95	0.76-1.19
	AA	-	-	-	-	-
	HA	0.0335	0.032	4.00x10- 1	0.84	0.55-1.27
B*56:01	Meta	-	-	4.90x10- 1	0.81	0.43-1.53	1.52x10- 1
	EA	0.0055	0.0048	2.54x10- 1	1.22	0.87-1.71
	AA	0.0024	0.0029	1.65x10- 1	0.22	0.03-1.86
	HA	0.0058	0.0052	3.13x10- 1	1.57	0.65-3.77
B*45:01	Meta	-	-	6.76x10- 1	0.96	0.75-1.24	3.45x10- 1
	EA	0.0056	0.006	2.55x10- 1	0.83	0.61-1.14
	AA	0.0369	0.034	3.24x10- 1	1.14	0.88-1.47
	HA	0.0076	0.0074	8.52x10- 1	1.08	0.48-2.46
B*48:01	Meta	-	-	7.56x10- 1	0.85	0.30-2.40	9.71x10- 1
	EA	0.0005	0.0004	7.66x10- 1	0.8	0.18-3.60
	AA	-	-	-	-	-
	HA	0.0334	0.0286	9.22x10- 1	0.98	0.72-1.35
B*37:01	Meta	0.0126	0.0138	7.66x10- 1	0.98	0.78-1.23	9.00x10- 1
	EA	0.0141	0.0147	7.47x10- 1	0.97	0.80-1.17
	AA	-	-	-	-	-
	HA	0.0073	0.0085	9.92x10- 1	1	0.54-1.84
B*49:01	Meta	-	-	8.19x10- 1	1.01	0.86-1.19	5.06x10- 1
	EA	0.0156	0.0131	4.05x10- 1	0.92	0.76-1.12
	AA	0.028	0.0262	4.13x10- 1	1.15	0.82-1.63
	HA	0.0179	0.018	8.19x10- 1	1.05	0.70-1.56
B*15:10	Meta	-	-	9.14x10- 1	1.58	0.65-3.85	8.18x10- 2
	EA	-	-	-	-	-
	AA	0.0521	0.0549	2.27x10- 1	0.83	0.60-1.13
	HA	0.0044	0.0039	2.08x10- 1	3.4	0.50-22.93
B*07:05	Meta	-	-	9.38x10- 1	1.06	0.66-1.70	3.63x10- 1
	EA	0.0029	0.0024	6.51x10- 1	0.89	0.54-1.47
	AA	-	-	-	-	-
	HA	0.0054	0.0048	4.28x10- 1	1.53	0.53-4.39
B*53:01	Meta	-	-	9.96x10- 1	1.01	0.76-1.35	8.51x10- 1
	EA	0.0032	0.0024	7.57x10- 1	1.08	0.68-1.71
	AA	0.1176	0.1195	6.53x10- 1	0.97	0.83-1.12
	HA	0.0091	0.0091	8.79x10- 1	0.95	0.46-1.94
C*07:01	Meta	-	-	5.90x10- 74	1.47	1.39-1.57	2.11x10- 15
	EA	0.2404	0.1611	1.07x10- 84	1.74	1.64-1.83
	AA	0.1223	0.112	3.85x10- 2	1.17	1.01-1.35
	HA	0.1089	0.097	1.85x10- 4	1.36	1.16-1.60
C*06:02	Meta	-	-	9.78x10- 7	0.86	0.79-0.93	2.37x10- 1
	EA	0.0769	0.0872	1.39x10- 6	0.82	0.75-0.89
	AA	0.0682	0.0763	6.52x10- 2	0.85	0.72-1.01
	HA	0.0529	0.0596	6.88x10- 1	0.96	0.77-1.18
C*16:01	Meta	-	-	4.64x10- 6	0.82	0.75-0.91	1.04x10- 1
	EA	0.026	0.0341	1.18x10- 6	0.72	0.63-0.82
	AA	0.099	0.1059	1.68x10- 1	0.9	0.78-1.04
	HA	0.0444	0.0463	9.67x10- 1	1	0.79-1.26
C*05:01	Meta	-	-	1.52x10- 4	1.03	0.83-1.28	2.66x10- 5
	EA	0.077	0.0982	8.92x10- 9	0.79	0.73-0.86
	AA	0.0098	0.0086	2.43x10- 1	1.57	0.74-3.33
	HA	0.0485	0.0483	3.20x10- 1	1.12	0.89-1.42
C*08:02	Meta	-	-	2.38x10- 4	0.88	0.77-1.01	4.16x10- 3
	EA	0.0282	0.0324	6.20x10- 6	0.74	0.64-0.84
	AA	0.0331	0.0307	1.92x10- 1	1.3	0.88-1.91
	HA	0.0388	0.0452	1.26x10- 1	0.82	0.64-1.06
C*03:03	Meta	-	-	5.33x10- 4	0.79	0.54-1.16	6.59x10- 3
	EA	0.0451	0.0591	1.09x10- 5	0.79	0.71-0.88
	AA	0.0085	0.009	3.66x10- 1	0.53	0.13-2.10
	HA	0.0294	0.0265	1.70x10- 1	1.25	0.91-1.70
C*01:02	Meta	-	-	7.09x10- 4	0.84	0.59-1.18	2.94x10- 1
	EA	0.0272	0.0359	3.41x10- 4	0.79	0.69-0.90
	AA	0.0049	0.0051	8.44x10- 1	0.88	0.26-3.03
	HA	0.0542	0.0544	3.07x10- 1	0.9	0.72-1.11
C*17:01	Meta	-	-	1.78x10- 3	0.77	0.64-0.92	1.68x10- 1
	EA	0.0061	0.0072	6.26x10- 4	0.59	0.44-0.80
	AA	0.0788	0.0843	2.36x10- 1	0.91	0.78-1.06
	HA	0.0168	0.0157	6.25x10- 1	1.11	0.73-1.69
C*12:03	Meta	-	-	2.77x10- 3	1.15	0.99-1.33	6.07x10- 1
	EA	0.0541	0.0384	5.13x10- 3	1.16	1.05-1.29
	AA	0.016	0.0154	6.64x10- 1	1.11	0.69-1.77
	HA	0.0491	0.046	1.65x10- 1	1.18	0.94-1.48
C*12:02	Meta	-	-	1.12x10- 2	0.72	0.56-0.92	4.24x10- 1
	EA	0.0078	0.0068	4.89x10- 2	0.76	0.58-1.00
	AA	-	-	-	-	-
	HA	0.0078	0.0121	7.35x10- 2	0.63	0.38-1.04
C*02:02	Meta	-	-	2.38x10- 2	0.92	0.82-1.04	1.51x10- 1
	EA	0.0369	0.0443	4.00x10- 3	0.85	0.75-0.95
	AA	0.0588	0.0573	5.47x10- 1	1.09	0.83-1.43
	HA	0.0236	0.028	6.21x10- 1	0.92	0.67-1.27
C*14:02	Meta	-	-	2.84x10- 2	0.8	0.65-0.97	4.00x10- 1
	EA	0.0098	0.0098	2.02x10- 1	0.86	0.68-1.08
	AA	0.0195	0.0234	2.91x10- 2	0.64	0.43-0.96
	HA	0.0112	0.0128	6.22x10- 1	0.88	0.52-1.49
C*04:01	Meta	-	-	8.85x10- 2	0.97	0.91-1.02	9.25x10- 2
	EA	0.0921	0.091	8.07x10- 3	0.9	0.84-0.97
	AA	0.2115	0.2061	4.70x10- 1	1.04	0.93-1.16
	HA	0.1752	0.1619	7.25x10- 1	1.02	0.90-1.16
C*03:04	Meta	-	-	1.32x10- 1	0.91	0.83-1.00	2.68x10- 1
	EA	0.0825	0.0951	7.51x10- 1	0.99	0.91-1.07
	AA	0.0408	0.0446	1.73x10- 1	0.83	0.64-1.09
	HA	0.0755	0.0804	8.62x10- 2	0.84	0.69-1.02
C*02:10	Meta	-	-	1.49x10- 1	0.08	0.01-0.86	1.37x10- 1
	EA	0.0001	0.0006	3.62x10- 2	0.01	0.00-0.72
	AA	0.0359	0.0339	2.60x10- 1	1.27	0.84-1.91
	HA	0.0043	0.0047	5.29x10- 1	0.74	0.29-1.88
C*07:04	Meta	-	-	3.24x10- 1	1.05	0.72-1.53	2.99x10- 1
	EA	0.0146	0.0182	9.10x10- 2	0.86	0.72-1.02
	AA	0.0056	0.0051	4.88x10- 1	1.47	0.49-4.41
	HA	0.0047	0.0056	8.29x10- 1	1.11	0.44-2.76
C*15:05	Meta	-	-	3.62x10- 1	1.22	0.84-1.78	1.02x10- 1
	EA	0.0032	0.0023	9.86x10- 1	1.01	0.62-1.64
	AA	0.0133	0.0109	6.09x10- 2	1.75	0.97-3.13
	HA	-	-	-	-	-
C*03:02	Meta	-	-	5.18x10- 1	1.16	0.69-1.95	9.85x10- 1
	EA	0.0025	0.0018	5.55x10- 1	1.17	0.70-1.93
	AA	0.027	0.0266	8.95x10- 1	1.03	0.69-1.53
	HA	0.0018	0.0017	7.76x10- 1	1.32	0.19-9.01
C*07:02	Meta	-	-	5.36x10- 1	1.03	0.96-1.09	3.48x10- 1
	EA	0.139	0.1487	6.95x10- 1	1.01	0.95-1.08
	AA	0.0742	0.0688	1.85x10- 1	1.12	0.95-1.33
	HA	0.1463	0.1458	4.44x10- 1	0.95	0.83-1.09
C*15:02	Meta	-	-	5.80x10- 1	0.95	0.83-1.09	2.95x10- 1
	EA	0.0211	0.0196	9.49x10- 1	1	0.85-1.17
	AA	-	-	-	-	-
	HA	0.042	0.0472	2.37x10- 1	0.86	0.68-1.10
C*16:02	Meta	-	-	6.06x10- 1	0.92	0.64-1.33	6.60x10- 1
	EA	0.0034	0.0025	5.14x10- 1	0.86	0.56-1.34
	AA	-	-	-	-	-
	HA	0.0066	0.0067	8.54x10- 1	1.07	0.54-2.09
DPB1*01:01	Meta	-	-	1.90x10- 12	1.25	1.16-1.35	2.45x10- 4
	EA	0.0716	0.0556	1.01x10- 15	1.44	1.32-1.58
	AA	0.3061	0.3053	9.89x10- 1	1	0.91-1.10
	HA	0.0461	0.0418	1.80x10- 1	1.19	0.92-1.53
DPB1*04:02	Meta	-	-	1.60x10- 3	0.91	0.86-0.97	1.63x10- 1
	EA	0.1024	0.1139	5.59x10- 4	0.88	0.82-0.95
	AA	-	-	-	-	-
	HA	0.2789	0.2485	9.57x10- 1	1	0.89-1.11
DPB1*11:01	Meta	-	-	2.54x10- 3	0.83	0.67-1.01	3.06x10- 1
	EA	0.0145	0.0182	1.25x10- 3	0.74	0.62-0.89
	AA	0.0379	0.0379	9.92x10- 1	1	0.55-1.80
	HA	0.0178	0.0222	3.01x10- 1	0.83	0.58-1.18
DPB1*10:01	Meta	-	-	4.94x10- 3	0.83	0.55-1.23	2.00x10- 1
	EA	0.0121	0.0152	1.54x10- 3	0.71	0.58-0.88
	AA	0.0094	0.0092	7.52x10- 1	1.23	0.34-4.53
	HA	0.0094	0.0118	3.20x10- 1	0.71	0.36-1.40
DPB1*02:01	Meta	-	-	1.04x10- 2	0.94	0.88-1.01	2.68x10- 1
	EA	0.1314	0.1327	2.55x10- 3	0.9	0.83-0.96
	AA	0.1417	0.1419	9.86x10- 1	1	0.85-1.19
	HA	0.1167	0.1223	7.61x10- 1	0.97	0.81-1.16
DPB1*03:01	Meta	-	-	1.08x10- 1	1.07	0.89-1.29	6.31x10- 1
	EA	0.0879	0.0883	6.67x10- 2	1.09	0.99-1.19
	AA	0.0192	0.0189	7.22x10- 1	1.12	0.60-2.07
	HA	0.0428	0.0467	9.08x10- 1	0.98	0.71-1.36
DPB1*104:01	Meta	-	-	1.71x10- 1	1.12	0.95-1.33	9.78x10- 1
	EA	0.0165	0.0124	3.15x10- 1	1.12	0.89-1.41
	AA	0.0364	0.0347	4.32x10- 1	1.14	0.82-1.58
	HA	0.0261	0.0262	5.86x10- 1	1.11	0.77-1.60
DPB1*17:01	Meta	-	-	2.75x10- 1	0.91	0.78-1.06	6.86x10- 1
	EA	0.0136	0.0111	5.51x10- 1	0.94	0.76-1.15
	AA	0.0733	0.076	2.10x10- 1	0.81	0.58-1.13
	HA	0.0255	0.0259	8.92x10- 1	0.98	0.72-1.33
DPB1*05:01	Meta	-	-	3.22x10- 1	1.16	0.80-1.67	8.16x10- 1
	EA	0.0215	0.0213	3.35x10- 1	1.08	0.93-1.26
	AA	0.0087	0.0083	5.20x10- 1	1.53	0.42-5.57
	HA	0.0271	0.0265	8.33x10- 1	0.97	0.71-1.32
DPB1*16:01	Meta	-	-	3.64x10- 1	0.68	0.33-1.39	2.39x10- 2
	EA	0.006	0.0053	7.67x10- 2	1.33	0.97-1.83
	AA	-	-	-	-	-
	HA	0.0016	0.0028	9.48x10- 2	0.16	0.02-1.38
DPB1*09:01	Meta	-	-	4.61x10- 1	1.13	0.78-1.64	9.01x10- 1
	EA	0.0075	0.0067	4.71x10- 1	1.15	0.78-1.70
	AA	-	-	-	-	-
	HA	0.0086	0.0088	8.45x10- 1	1.09	0.48-2.48
DPB1*15:01	Meta	-	-	5.22x10- 1	0.85	0.40-1.81	4.09x10- 1
	EA	0.0098	0.0076	1.95x10- 1	1.17	0.92-1.49
	AA	0.0077	0.008	5.53x10- 1	0.67	0.18-2.49
	HA	0.0013	0.0016	6.85x10- 1	0.55	0.03-9.71
DPB1*06:02	Meta	-	-	5.27x10- 1	1.02	0.54-1.93	2.71x10- 1
	EA	0.0049	0.0045	7.05x10- 1	0.8	0.25-2.54
	AA	0.133	0.1272	1.19x10- 1	1.17	0.96-1.43
	HA	0.0146	0.0133	5.06x10- 1	1.49	0.46-4.78
DPB1*13:01	Meta	-	-	5.53x10- 1	1.11	0.91-1.35	3.81x10- 1
	EA	0.0178	0.0154	7.58x10- 1	0.97	0.82-1.16
	AA	0.0251	0.0239	3.57x10- 1	1.31	0.74-2.33
	HA	0.0287	0.0245	2.47x10- 1	1.21	0.87-1.69
DPB1*04:01	Meta	-	-	5.79x10- 1	0.99	0.92-1.06	9.83x10- 1
	EA	0.4255	0.4374	6.65x10- 1	0.99	0.95-1.04
	AA	0.0816	0.0826	8.83x10- 1	0.98	0.79-1.23
	HA	0.2678	0.2894	7.15x10- 1	0.98	0.88-1.09
DPB1*14:01	Meta	-	-	6.24x10- 1	1.05	0.86-1.28	7.18x10- 1
	EA	0.014	0.0122	5.51x10- 1	1.08	0.84-1.39
	AA	-	-	-	-	-
	HA	0.041	0.0403	9.02x10- 1	0.98	0.74-1.30
DQA1*05:01	Meta	-	-	9.00x10- 112	1.74	1.63-1.86	6.54x10- 17
	EA	0.2148	0.1311	2.86x10- 116	2.01	1.89-2.13
	AA	0.1544	0.1419	4.01x10- 3	1.29	1.08-1.53
	HA	0.1039	0.0706	1.47x10- 11	1.82	1.53-2.17
DQA1*01:02	Meta	-	-	7.04x10- 41	1.41	1.34-1.49	2.19x10- 1
	EA	0.233	0.1945	1.66x10- 28	1.37	1.29-1.44
	AA	0.3208	0.2919	3.53x10- 6	1.32	1.18-1.49
	HA	0.1475	0.1168	6.61x10- 10	1.64	1.40-1.93
DQA1*01:01	Meta	-	-	2.60x10- 25	0.68	0.62-0.75	4.30x10- 4
	EA	0.0856	0.1193	2.50x10- 23	0.67	0.62-0.73
	AA	0.0662	0.0798	7.55x10- 7	0.51	0.39-0.67
	HA	0.0738	0.0814	7.84x10- 1	0.97	0.81-1.18
DQA1*05:05	Meta	-	-	4.13x10- 18	0.78	0.70-0.86	8.62x10- 5
	EA	0.0926	0.104	5.40x10- 18	0.71	0.66-0.77
	AA	0.0661	0.0661	9.86x10- 1	1	0.72-1.40
	HA	0.0944	0.1279	1.15x10- 5	0.69	0.59-0.82
DQA1*03:01	Meta	-	-	1.78x10- 14	0.69	0.62-0.78	2.49x10- 1
	EA	0.0898	0.1086	3.56x10- 8	0.79	0.73-0.86
	AA	0.0385	0.0454	5.30x10- 4	0.52	0.35-0.75
	HA	0.1798	0.1953	1.20x10- 5	0.74	0.65-0.85
DQA1*02:01	Meta	-	-	3.04x10- 14	0.82	0.77-0.88	7.33x10- 5
	EA	0.1023	0.1246	1.12x10- 16	0.74	0.69-0.79
	AA	0.1049	0.1027	6.52x10- 1	1.04	0.89-1.20
	HA	0.0891	0.1161	5.22x10- 3	0.79	0.67-0.93
DQA1*01:04	Meta	-	-	1.86x10- 13	0.51	0.41-0.63	4.39x10- 1
	EA	0.0148	0.0226	2.46x10- 12	0.5	0.41-0.61
	AA	-	-	-	-	-
	HA	0.0133	0.0198	1.73x10- 2	0.53	0.31-0.89
DQA1*03:03	Meta	-	-	2.30x10- 12	0.73	0.63-0.85	9.91x10- 3
	EA	0.0593	0.0804	2.01x10- 13	0.67	0.60-0.75
	AA	0.0506	0.0551	3.68x10- 2	0.69	0.49-0.98
	HA	0.0357	0.0374	7.72x10- 1	0.94	0.61-1.44
DQA1*01:03	Meta	-	-	5.86x10- 6	0.88	0.77-0.99	1.71x10- 3
	EA	0.056	0.0669	2.74x10- 8	0.75	0.68-0.83
	AA	0.0458	0.0438	3.22x10- 1	1.2	0.84-1.72
	HA	0.0452	0.0543	2.33x10- 1	0.85	0.66-1.11
DQA1*01:05	Meta	-	-	1.47x10- 4	0.61	0.41-0.90	3.39x10- 8
	EA	0.0055	0.0056	1.72x10- 1	0.71	0.43-1.16
	AA	0.0287	0.0397	1.08x10- 11	0.19	0.12-0.31
	HA	0.0054	0.0047	3.82x10- 1	1.71	0.51-5.68
DQA1*04:01	Meta	-	-	1.74x10- 4	1.17	1.08-1.28	8.25x10- 5
	EA	0.032	0.0266	5.41x10- 5	1.31	1.15-1.50
	AA	0.1075	0.1166	4.94x10- 2	0.86	0.73-1.00
	HA	0.1383	0.0959	3.58x10- 4	1.33	1.14-1.56
DQA1*03:02	Meta	-	-	2.23x10- 2	0.78	0.63-0.97	9.79x10- 1
	EA	0.0089	0.0116	3.89x10- 2	0.76	0.58-0.99
	AA	-	-	-	-	-
	HA	0.0265	0.0282	3.27x10- 1	0.82	0.56-1.21
DQA1*06:01	Meta	-	-	2.21x10- 1	1.19	0.62-2.29	1.49x10- 1
	EA	0.0021	0.0014	7.75x10- 2	1.73	0.94-3.17
	AA	0.0072	0.0075	4.95x10- 1	0.6	0.13-2.65
	HA	-	-	-	-	-
DQB1*02:01	Meta	-	-	1.06x10- 110	1.75	1.63-1.89	1.43x10- 18
	EA	0.2141	0.1307	4.37x10- 117	2.03	1.91-2.15
	AA	0.134	0.1252	1.72x10- 2	1.28	1.04-1.56
	HA	0.1037	0.0701	6.56x10- 12	1.86	1.55-2.21
DQB1*06:02	Meta	-	-	5.97x10- 45	1.56	1.46-1.66	7.95x10- 2
	EA	0.1598	0.1329	5.55x10- 25	1.4	1.31-1.49
	AA	0.2297	0.1918	2.04x10- 11	1.57	1.38-1.79
	HA	0.1021	0.0662	7.25x10- 13	1.97	1.64-2.37
DQB1*03:01	Meta	-	-	1.67x10- 25	0.8	0.74-0.85	5.34x10- 11
	EA	0.1446	0.1762	4.83x10- 29	0.7	0.65-0.74
	AA	0.1273	0.121	1.25x10- 1	1.15	0.96-1.38
	HA	0.1466	0.1881	8.05x10- 8	0.69	0.60-0.79
DQB1*05:01	Meta	-	-	3.65x10- 25	0.75	0.71-0.80	7.52x10- 5
	EA	0.0909	0.1238	3.22x10- 21	0.7	0.65-0.75
	AA	0.1081	0.1438	1.20x10- 9	0.68	0.60-0.77
	HA	0.0873	0.0929	9.39x10- 1	1.01	0.85-1.20
DQB1*03:02	Meta	-	-	4.61x10- 15	0.71	0.65-0.78	4.01x10- 2
	EA	0.0954	0.1143	8.41x10- 7	0.83	0.77-0.89
	AA	0.0282	0.0414	2.02x10- 6	0.52	0.39-0.68
	HA	0.1898	0.2082	4.56x10- 6	0.75	0.66-0.85
DQB1*03:03	Meta	-	-	1.93x10- 12	0.69	0.61-0.78	6.82x10- 2
	EA	0.033	0.0489	8.29x10- 13	0.64	0.56-0.72
	AA	-	-	-	-	-
	HA	0.0399	0.0464	1.96x10- 1	0.82	0.60-1.11
DQB1*05:03	Meta	-	-	1.25x10- 11	0.62	0.47-0.82	1.23x10- 2
	EA	0.0166	0.0255	4.08x10- 12	0.55	0.46-0.65
	AA	0.0109	0.0112	6.89x10- 1	0.83	0.33-2.09
	HA	0.0139	0.022	1.11x10- 2	0.57	0.37-0.88
DQB1*02:02	Meta	-	-	1.00x10- 5	0.9	0.82-0.99	1.09x10- 3
	EA	0.0784	0.0871	3.54x10- 7	0.81	0.75-0.88
	AA	0.0934	0.0896	1.76x10- 1	1.2	0.92-1.55
	HA	0.0785	0.0993	2.02x10- 2	0.82	0.69-0.97
DQB1*04:02	Meta	-	-	3.91x10- 3	1.11	1.02-1.21	9.86x10- 9
	EA	0.0342	0.0282	7.78x10- 5	1.29	1.14-1.47
	AA	0.0638	0.081	8.52x10- 5	0.72	0.61-0.85
	HA	0.1466	0.1016	1.69x10- 4	1.34	1.15-1.56
DQB1*06:03	Meta	-	-	1.10x10- 2	1.05	0.90-1.23	2.58x10- 5
	EA	0.0537	0.0639	4.98x10- 6	0.78	0.70-0.87
	AA	0.0344	0.0304	9.33x10- 3	1.89	1.17-3.05
	HA	0.0367	0.0413	9.60x10- 1	1.01	0.75-1.36
DQB1*03:19	Meta	-	-	4.51x10- 2	1.27	0.82-1.97	1.45x10- 1
	EA	-	-	-	-	-
	AA	0.0667	0.0606	1.35x10- 2	1.46	1.08-1.96
	HA	0.0086	0.0084	8.55x10- 1	1.09	0.45-2.63
DQB1*06:01	Meta	-	-	5.68x10- 2	0.76	0.59-0.98	2.92x10- 1
	EA	0.0066	0.0056	1.98x10- 1	0.82	0.61-1.11
	AA	-	-	-	-	-
	HA	0.0081	0.0118	7.92x10- 2	0.64	0.38-1.05
DQB1*06:04	Meta	-	-	2.43x10- 1	0.95	0.72-1.26	1.33x10- 1
	EA	0.0363	0.0344	3.45x10- 2	1.15	1.01-1.32
	AA	0.0149	0.0154	5.09x10- 1	0.73	0.28-1.87
	HA	0.019	0.0231	4.87x10- 1	0.86	0.55-1.33
DQB1*05:02	Meta	-	-	2.44x10- 1	1	0.78-1.28	2.89x10- 3
	EA	0.0203	0.0131	7.55x10- 3	1.29	1.07-1.56
	AA	0.02	0.024	1.53x10- 2	0.58	0.37-0.90
	HA	0.0078	0.0085	8.57x10- 1	1.08	0.46-2.52
DQB1*06:09	Meta	-	-	3.29x10- 1	1.18	0.90-1.55	3.34x10- 1
	EA	0.01	0.009	7.88x10- 1	1.04	0.80-1.33
	AA	0.0305	0.0285	7.95x10- 2	1.77	0.93-3.35
	HA	0.0104	0.0111	9.60x10- 1	0.98	0.47-2.05
DRB1*03:01	Meta	-	-	1.53x10- 109	1.73	1.60-1.87	2.83x10- 20
	EA	0.2161	0.1319	4.69x10- 118	2.02	1.91-2.15
	AA	0.0767	0.0701	5.29x10- 2	1.24	1.00-1.54
	HA	0.1029	0.0689	6.58x10- 12	1.85	1.55-2.20
DRB1*15:01	Meta	-	-	2.54x10- 39	1.71	1.53-1.92	4.34x10- 2
	EA	0.1676	0.1379	9.43x10- 26	1.38	1.30-1.47
	AA	0.0394	0.0303	1.03x10- 5	2.31	1.59-3.35
	HA	0.0989	0.0641	2.74x10- 12	1.92	1.60-2.30
DRB1*12:01	Meta	-	-	3.36x10- 17	0.43	0.34-0.54	8.22x10- 2
	EA	0.0097	0.0179	3.66x10- 11	0.47	0.37-0.59
	AA	0.0233	0.0333	5.92x10- 8	0.31	0.20-0.47
	HA	0.0084	0.0115	8.63x10- 2	0.53	0.26-1.09
DRB1*01:01	Meta	-	-	3.70x10- 17	0.6	0.51-0.71	6.26x10- 5
	EA	0.0677	0.0971	1.82x10- 16	0.69	0.64-0.76
	AA	0.0194	0.0258	3.24x10- 6	0.27	0.15-0.47
	HA	0.0367	0.0388	3.61x10- 1	1.14	0.86-1.52
DRB1*04:01	Meta	-	-	1.65x10- 15	0.49	0.38-0.64	3.95x10- 2
	EA	0.0753	0.1017	1.71x10- 11	0.73	0.67-0.80
	AA	0.0132	0.0184	1.01x10- 6	0.17	0.08-0.35
	HA	0.0182	0.0215	3.93x10- 1	0.74	0.36-1.49
DRB1*15:03	Meta	-	-	4.71x10- 15	2.87	1.66-4.96	2.22x10- 3
	EA	-	-	-	-	-
	AA	0.1609	0.1158	1.78x10- 15	1.73	1.51-1.99
	HA	0.0062	0.003	6.37x10- 3	5.19	1.59-16.96
DRB1*07:01	Meta	-	-	7.61x10- 14	0.83	0.77-0.89	1.11x10- 5
	EA	0.1019	0.1245	6.38x10- 17	0.74	0.68-0.79
	AA	0.0973	0.0937	3.76x10- 1	1.08	0.91-1.29
	HA	0.0856	0.1127	4.49x10- 3	0.79	0.67-0.93
DRB1*11:01	Meta	-	-	4.68x10- 13	0.59	0.50-0.69	2.47x10- 1
	EA	0.0406	0.044	6.93x10- 10	0.64	0.56-0.74
	AA	0.0694	0.0749	6.10x10- 2	0.79	0.62-1.01
	HA	0.0242	0.0334	2.28x10- 4	0.35	0.20-0.61
DRB1*14:01	Meta	-	-	1.25x10- 11	0.59	0.42-0.82	2.25x10- 2
	EA	0.0158	0.0242	4.55x10- 12	0.53	0.45-0.64
	AA	0.0118	0.0122	5.16x10- 1	0.69	0.22-2.15
	HA	0.0147	0.0223	2.28x10- 2	0.61	0.40-0.93
DRB1*01:02	Meta	-	-	4.82x10- 10	0.6	0.51-0.71	7.24x10- 1
	EA	0.009	0.0107	3.15x10- 8	0.51	0.40-0.64
	AA	0.0311	0.0362	2.30x10- 2	0.69	0.50-0.95
	HA	0.024	0.0299	5.74x10- 2	0.74	0.55-1.01
DRB1*13:01	Meta	-	-	1.74x10- 7	0.8	0.71-0.90	8.93x10- 2
	EA	0.0464	0.0589	3.89x10- 8	0.74	0.67-0.83
	AA	0.0501	0.0531	1.89x10- 1	0.8	0.58-1.11
	HA	0.0344	0.0401	6.51x10- 1	0.94	0.70-1.25
DRB1*04:04	Meta	-	-	6.65x10- 7	0.64	0.54-0.76	1.58x10- 1
	EA	0.0305	0.0395	8.77x10- 5	0.75	0.65-0.87
	AA	-	-	-	-	-
	HA	0.046	0.0482	7.65x10- 4	0.46	0.29-0.72
DRB1*11:04	Meta	-	-	7.25x10- 7	0.5	0.35-0.72	3.49x10- 2
	EA	0.0252	0.0221	1.17x10- 3	0.7	0.57-0.87
	AA	0.009	0.01	1.08x10- 1	0.38	0.12-1.23
	HA	0.024	0.0356	2.06x10- 5	0.33	0.20-0.55
DRB1*04:07	Meta	-	-	7.52x10- 7	0.52	0.40-0.68	2.54x10- 1
	EA	0.0102	0.0138	5.96x10- 5	0.46	0.32-0.68
	AA	-	-	-	-	-
	HA	0.0814	0.0831	1.88x10- 3	0.66	0.51-0.86
DRB1*04:03	Meta	-	-	5.98x10- 6	0.33	0.21-0.53	1.43x10- 1
	EA	0.0113	0.0129	1.06x10- 3	0.5	0.33-0.76
	AA	0.0066	0.0091	5.59x10- 4	0.16	0.05-0.45
	HA	-	-	-	-	-
DRB1*11:03	Meta	-	-	2.46x10- 4	0.25	0.09-0.68	5.31x10- 2
	EA	0.005	0.0052	3.39x10- 5	0.12	0.04-0.33
	AA	0.0032	0.0032	9.56x10- 1	0.94	0.10-8.55
	HA	-	-	-	-	-
DRB1*08:01	Meta	-	-	4.73x10- 4	1.21	0.98-1.51	1.30x10- 1
	EA	0.0292	0.0248	1.40x10- 4	1.31	1.14-1.51
	AA	-	-	-	-	-
	HA	0.0133	0.0132	9.30x10- 1	1.03	0.56-1.89
DRB1*08:04	Meta	-	-	1.33x10- 3	1.81	1.14-2.88	1.93x10- 1
	EA	0.0018	0.001	8.76x10- 2	1.94	0.91-4.14
	AA	0.0639	0.0538	2.77x10- 3	1.41	1.12-1.76
	HA	0.0083	0.0068	1.90x10- 1	2.12	0.69-6.56
DRB1*01:03	Meta	-	-	1.96x10- 3	0.68	0.46-0.99	2.02x10- 2
	EA	0.0081	0.0109	1.54x10- 4	0.48	0.33-0.70
	AA	-	-	-	-	-
	HA	0.0087	0.0092	4.17x10- 1	1.44	0.60-3.49
DRB1*13:03	Meta	-	-	3.17x10- 3	0.77	0.64-0.94	3.25x10- 1
	EA	0.0084	0.0098	2.90x10- 2	0.76	0.60-0.97
	AA	0.0391	0.0448	1.32x10- 2	0.67	0.49-0.92
	HA	0.0129	0.0144	8.43x10- 1	0.95	0.56-1.61
DRB1*09:01	Meta	-	-	6.41x10- 3	0.79	0.66-0.94	8.06x10- 1
	EA	0.009	0.0119	3.49x10- 2	0.77	0.61-0.98
	AA	0.0368	0.0407	8.32x10- 2	0.75	0.54-1.04
	HA	0.0264	0.027	5.22x10- 1	0.87	0.57-1.33
DRB1*16:02	Meta	-	-	8.05x10- 3	0.62	0.37-1.06	6.40x10- 5
	EA	0.0017	0.0011	7.11x10- 1	1.2	0.46-3.10
	AA	0.0129	0.0166	5.21x10- 4	0.28	0.13-0.57
	HA	0.0208	0.0281	1.68x10- 4	0.4	0.24-0.64
DRB1*04:05	Meta	-	-	1.41x10- 2	0.57	0.37-0.89	5.48x10- 1
	EA	0.0067	0.0069	4.80x10- 2	0.64	0.41-1.00
	AA	-	-	-	-	-
	HA	0.0088	0.0105	1.16x10- 1	0.45	0.17-1.22
DRB1*03:02	Meta	-	-	1.58x10- 2	1.2	0.65-2.22	2.47x10- 4
	EA	-	-	-	-	-
	AA	0.0587	0.0761	2.56x10- 5	0.69	0.57-0.82
	HA	0.0037	0.0021	2.16x10- 1	2.31	0.61-8.72
DRB1*16:01	Meta	-	-	1.87x10- 2	1.25	1.00-1.58	6.62x10- 1
	EA	0.0146	0.0094	2.04x10- 2	1.29	1.04-1.59
	AA	-	-	-	-	-
	HA	0.0098	0.01	5.56x10- 1	1.18	0.68-2.07
DRB1*10:01	Meta	-	-	3.15x10- 2	0.73	0.57-0.94	2.00x10- 3
	EA	0.0085	0.0083	4.09x10- 1	0.89	0.67-1.18
	AA	0.0207	0.0261	7.02x10- 5	0.33	0.19-0.57
	HA	0.0095	0.0084	4.49x10- 1	1.27	0.68-2.38
DRB1*04:02	Meta	-	-	3.76x10- 2	0.71	0.49-1.05	6.45x10- 1
	EA	0.0106	0.0088	3.74x10- 2	0.67	0.46-0.98
	AA	-	-	-	-	-
	HA	0.0109	0.0114	6.51x10- 1	0.81	0.33-1.99
DRB1*15:02	Meta	-	-	4.07x10- 2	0.75	0.58-0.97	3.21x10- 1
	EA	0.0069	0.006	1.49x10- 1	0.81	0.60-1.08
	AA	-	-	-	-	-
	HA	0.008	0.0116	7.86x10- 2	0.64	0.39-1.05
DRB1*13:02	Meta	-	-	3.20x10- 1	0.99	0.88-1.12	8.56x10- 2
	EA	0.047	0.044	3.64x10- 2	1.13	1.01-1.26
	AA	0.0584	0.061	2.85x10- 1	0.85	0.63-1.14
	HA	0.0287	0.0336	5.35x10- 1	0.9	0.65-1.25
DRB1*11:02	Meta	-	-	3.24x10- 1	1.13	0.75-1.72	1.13x10- 1
	EA	0.0024	0.0021	7.43x10- 1	0.9	0.47-1.71
	AA	0.0584	0.0515	3.27x10- 2	1.29	1.02-1.63
	HA	0.006	0.0052	4.14x10- 1	1.61	0.51-5.03
