# Supplementary material for: Transancestral mapping and genetic load in systemic lupus erythematosus
Source: Nat Commun. 2017 Jul 17;8:16021. doi: 10.1038/ncomms16021 (PMC5520018; doi:10.1038/ncomms16021)
Supplement: Supplementary Data 5 [file ncomms16021-s6.xlsx]

## Sheet: A
Supplementary Table 5. Classical HLA allele stepwise model results by ancestry.
a. European Ancestry
	Dosage Frequency		Best Guess Count		Single-allele Results		Stepwise Results
HLA Allele	Cases	Controls	Cases	Controls	Odds Ratio	P-value	Odds Ratio	95% CI	P-value
B*08:01	0.1987	0.1243	2689	2865	2	1.74x10-109	1.51	1.37 - 1.66	3.63x10-17
B*18:01	0.0577	0.0411	788	952	1.3	9.38x10-7	1.29	1.16 - 1.44	5.52x10-6
C*04:01	0.0921	0.091	1245	2094	0.9	8.07x10-3	1.13	1.05 - 1.23	2.12x10-3
DQA1*01:02	0.233	0.1945	3204	4516	1.37	1.66x10-28	1.68	1.58 - 1.79	4.88x10-60
DQA1*01:04	0.0148	0.0226	210	579	0.5	2.46x10-12	0.68	0.56 - 0.83	1.40x10-4
DQA1*04:01	0.032	0.0266	442	627	1.31	5.41x10-5	1.73	1.51 - 1.99	5.75x10-15
DQB1*03:02	0.0954	0.1143	1301	2658	0.83	8.41x10-7	1.15	1.06 - 1.24	8.98x10-4
DRB1*01:02	0.009	0.0107	117	239	0.51	3.15x10-8	0.68	0.53 - 0.87	1.86x10-3
DRB1*03:01	0.2161	0.1319	2925	3044	2.02	4.69x10-118	1.75	1.59 - 1.93	2.98x10-30
DRB1*08:03	0.0015	0.0009	24	23	2.01	6.08x10-2	2.96	1.40 - 6.23	4.42x10-3
DRB1*12:01	0.0097	0.0179	124	406	0.47	3.66x10-11	0.62	0.49 - 0.78	4.80x10-5

## Sheet: B
Supplementary Table 5. Classical HLA allele stepwise model results by ancestry.
b. African American
	Dosage Frequency		Best Guess Count		Single-allele Results		Stepwise Results
HLA Allele	Cases	Controls	Cases	Controls	Odds Ratio	P-value	Odds Ratio	95% CI	P-value
A*11:01	0.008	0.0052	93	40	4.9	1.03x10-3	5.62	2.15 - 14.69	4.24x10-4
B*08:01	0.0317	0.0249	228	131	1.89	6.61x10-4	1.72	1.18 - 2.49	4.54x10-3
DQA1*01:05	0.0287	0.0397	97	158	0.19	1.08x10-11	0.19	0.12 - 0.31	4.19x10-11
DRB1*03:02	0.0587	0.0761	344	376	0.69	2.56x10-5	0.64	0.53 - 0.77	2.06x10-6
DRB1*04:01	0.0132	0.0184	116	156	0.17	1.01x10-6	0.14	0.07 - 0.29	1.73x10-7
DRB1*11:01	0.0694	0.0749	395	386	0.79	6.10x10-2	0.69	0.54 - 0.90	5.58x10-3
DRB1*13:03	0.0391	0.0448	148	172	0.67	1.32x10-2	0.56	0.40 - 0.78	7.38x10-4
DRB1*15:03	0.1609	0.1158	1044	587	1.73	1.78x10-15	1.38	1.19 - 1.60	1.73x10-5
DRB1*16:02	0.0129	0.0166	36	59	0.28	5.21x10-4	0.36	0.17 - 0.74	5.39x10-3

## Sheet: C
Supplementary Table 5. Classical HLA allele stepwise model results by ancestry.
c. Hispanic Ancestry
	Dosage Frequency		Best Guess Count		Single-allele Results		Stepwise Results
HLA Allele	Cases	Controls	Cases	Controls	Odds Ratio	P-value	Odds Ratio	95% CI	P-value
A*31:01	0.0575	0.0861	219	347	0.58	5.52x10-9	0.6	0.50 - 0.73	1.46x10-7
B*35:05	0.0233	0.0176	35	21	2.5	2.21x10-2	3.24	1.42 - 7.39	5.31x10-3
B*35:19	0.0031	0.0068	9	28	0.18	1.76x10-3	0.23	0.08 - 0.66	6.80x10-3
DQB1*04:02	0.1466	0.1016	565	406	1.34	1.69x10-4	1.51	1.29 - 1.78	4.05x10-7
DQB1*06:02	0.1021	0.0662	409	278	1.97	7.25x10-13	2.15	1.78 - 2.60	2.03x10-15
DRB1*03:01	0.1029	0.0689	388	280	1.85	6.58x10-12	2.03	1.70 - 2.43	7.71x10-15
