# Supplementary material for: Transancestral mapping and genetic load in systemic lupus erythematosus
Source: Nat Commun. 2017 Jul 17;8:16021. doi: 10.1038/ncomms16021 (PMC5520018; doi:10.1038/ncomms16021)
Supplement: Supplementary Data 6 [file ncomms16021-s7.xlsx]

## Sheet: A
Supplementary Table 6. SNPs meeting Tier 1 or Tier 2 significance after adjustment for Classical HLA alleles.
a. European Ancestry
SNP	Chr.	Position	Gene Region*	Ref Allele	RAF Case	RAF Control	P-value	Adjusted for Classical HLA Alleles		dbSNP
								OR(95% CI)	P-value	Function†
rs1150755	6p21	32038550	TNXB	T	0.24	0.16	5.00x10-114	1.33 ( 1.20-1.48 )	3.10x10-8	intron
rs9273448**	6p21	32627747	HLA*DQB1	A	0.26	0.24	9.07x10-19	0.64 ( 0.55-0.75 )	2.39x10-8	untranslated-3
Legend:
* Named by the genes bounding the region of association, unless literature strongly implicated a specific gene.
** SNP merged into rs1049225
† dbSNP’s predicted functional effect

## Sheet: B
Supplementary Table 6. SNPs meeting Tier 1 or Tier 2 significance after adjustment for Classical HLA alleles.
a. Meta-analysis
SNP	Chr.	Position	Gene Region*	Ref Allele	Ancestry	RAF Case	RAF Control	P-value	Adjusted for Classical HLA Alleles		dbSNP
									OR(95% CI)	P-value	Function†
rs1150755	6p21	32038550	TNXB	T	Meta	0.18	0.13	6.11x10-117	1.30 ( 1.19-1.41 )	6.34x10- 11	intron
					EA	0.24	0.16	5.00x10-114	1.33 ( 1.20-1.48 )	3.10x10- 8
					AA	0.1	0.07	7.80x10-8	1.25 ( 1.06-1.48 )	7.93x10- 3
					HA	0.1	0.07	1.28x10-8	1.27 ( 1.03-1.57 )	2.31x10- 2
rs9273448**	6p21	32627747	HLA-DQB1	A	Meta	0.26	0.23	3.68x10-32	0.75 ( 0.64-0.87 )	9.24x10- 9	untranslated-3
					EA	0.26	0.24	9.08x10-19	0.64 ( 0.55-0.75 )	2.39x10- 8
					AA	0.32	0.27	6.00x10-10	0.69 ( 0.55-0.87 )	1.52x10- 3
					HA	0.17	0.14	7.24x10-7	1.15 ( 0.70-1.88 )	5.87x10- 1
Legend:
* Named by the genes bounding the region of association, unless literature strongly implicated a specific gene.
** SNP merged into rs1049225
† dbSNP’s predicted functional effect
