# Supplementary material for: Transancestral mapping and genetic load in systemic lupus erythematosus
Source: Nat Commun. 2017 Jul 17;8:16021. doi: 10.1038/ncomms16021 (PMC5520018; doi:10.1038/ncomms16021)
Supplement: Supplementary Data 7 [file ncomms16021-s8.xlsx]

## Sheet: SD7
Supplementary Table 7. SLE risk for individuals carrying homozygous risk alleles versus heterozygous DRB1 risk alleles.
Population	DRB1 Genotype	Cases	Controls	OR (95%CI)	P-value
EA	03:01/03:01	0.035	0.018	2.19 (1.80-2.66)	3.26x10-15
	03:01-heterozygote	0.363	0.228	2.12 (1.98-2.27)	1.76x10-102
	15:01/15:01	0.025	0.021	1.29 (1.05-1.58)	1.49x10-02
	15:01-heterozygote	0.286	0.233	1.46 (1.36-1.57)	5.57x10-26
	03:01/15:01	0.084	0.037	2.72 (2.38-3.11)	1.12x10-49
AA	03:01/03:01	0.004	0.004	0.72 (0.12-4.29)	7.22x10-1
	03:01-heterozygote	0.146	0.132	1.30 (1.03-1.64)	2.92x10-2
	15:03/15:03	0.023	0.014	2.18 (1.29-3.67)	3.40x10-3
	15:03-heterozygote	0.276	0.204	1.86 (1.59-2.19)	1.95x10-14
	03:01/15:03	0.03	0.016	4.71 (2.55-8.71)	7.55x10-7
HA	03:01/03:01	0.009	0.005	2.67 (1.14-6.29)	2.42x10-2
	03:01-heterozygote	0.187	0.129	1.86 (1.54-2.25)	1.11x10-10
	15:01/15:01	0.009	0.005	2.45 (1.01-5.97)	4.84x10-2
	15:01-heterozygote	0.18	0.119	1.99 (1.62-2.42)	1.11x10-11
	03:01/15:01	0.022	0.009	4.24 (2.28-7.87)	5.08x10-6
