# Supplementary material for: Transancestral mapping and genetic load in systemic lupus erythematosus
Source: Nat Commun. 2017 Jul 17;8:16021. doi: 10.1038/ncomms16021 (PMC5520018; doi:10.1038/ncomms16021)
Supplement: Supplementary Data 8 [file ncomms16021-s9.xlsx]

## Sheet: SD8
Supplementary Table 8. Secondary transracial mapping regions: Additional regions with transancestral-mapping interest with p-valueFDR< 0.001. Corresponding SNP association plots can be found in Supplementary Figure 16
Gene Region*	SNP	Chr.	Position (Build 37)	Ref. Allele	Ancestry	RAF Case	RAF Control	P-value	OR (95%CI)	dbSNP Function†
VANGL2	rs6688100	1q23	160399586	G	Meta	-	-	4.31x10- 6	0.91 (0.87-0.95)
					EA	0.497	0.513	7.16x10- 4	0.93 (0.89-0.97)
					AA	0.87	0.881	8.22x10- 2	0.90 (0.80-1.01)
					HA	0.415	0.461	4.33x10- 3	0.87 (0.80-0.96)
FCGR2A	rs1801274	1q23	161479745	C	Meta	-	-	1.60x10- 14	1.16 (1.11-1.20)	missense
					EA	0.542	0.518	2.10x10- 8	1.13 (1.08-1.18)
					AA	0.572	0.542	1.74x10- 3	1.13 (1.05-1.22)
					HA	0.555	0.496	4.06x10- 6	1.24 (1.13-1.36)
RGS1	rs2984920	1q31	192544795	T	Meta	-	-	1.51x10- 6	0.86 (0.81-0.92)	near-gene-5
					EA	0.164	0.181	7.93x10- 4	0.91 (0.86-0.96)
					AA	0.034	0.043	2.04x10- 2	0.79 (0.65-0.96)
					HA	0.232	0.247	5.15x10- 3	0.86 (0.77-0.96)
IL10	rs3024493	1q32	206943968	T	Meta	-	-	2.35x10- 13	1.25 (1.16-1.35)	intron
					EA	0.18	0.155	3.39x10- 10	1.20 (1.14-1.28)
					AA	0.034	0.029	1.20x10- 1	1.19 (0.96-1.48)
					HA	0.084	0.073	4.82x10- 5	1.42 (1.20-1.69)
STAT4	rs7568275	2q32	191966452	C	Meta	-	-	1.13x10- 77	1.42 (1.36-1.48)	intron
					EA	0.314	0.226	4.51x10- 68	1.55 (1.48-1.63)
					AA	0.232	0.205	6.20x10- 4	1.18 (1.07-1.29)
					HA	0.469	0.356	4.00x10- 15	1.46 (1.33-1.61)
PXK-PDHB-KCTD6	rs9852465	3p14	58465183	G	Meta	-	-	1.97x10- 8	1.10 (1.06-1.15)	intron
					EA	0.371	0.356	1.27x10- 6	1.12 (1.07-1.17)
					AA	0.676	0.647	2.31x10- 3	1.13 (1.05-1.23)
					HA	0.386	0.368	3.94x10- 1	1.04 (0.95-1.14)
TMEM39A-TIMMDC1	rs12636784 d	3q13	119174383	C	Meta	-	-	1.01x10- 11	0.80 (0.74-0.86)	intron
					EA	0.153	0.176	6.24x10- 9	0.82 (0.77-0.88)
					AA	0.027	0.035	1.78x10- 2	0.76 (0.61-0.95)
					HA	0.098	0.12	6.28x10- 3	0.80 (0.68-0.94)
BANK1	rs4637409	4q24	102753408	C	Meta	-	-	1.45x10- 17	0.84 (0.80-0.87)	intron
					EA	0.27	0.304	2.41x10- 11	0.85 (0.81-0.89)
					AA	0.197	0.236	1.17x10- 6	0.80 (0.73-0.87)
					HA	0.169	0.205	1.23x10- 2	0.86 (0.77-0.97)
TNIP1	rs10036748	5q33	150458146	A	Meta	-	-	1.55x10- 34	1.27 (1.22-1.33)	intron
					EA	0.309	0.253	1.93x10- 24	1.28 (1.22-1.35)
					AA	0.817	0.786	6.72x10- 5	1.22 (1.11-1.34)
					HA	0.527	0.427	5.90x10- 9	1.31 (1.20-1.44)
ATG5	rs9373839	6q21	106655617	G	Meta	-	-	4.18x10- 15	1.19 (1.12-1.26)	intron
					EA	0.228	0.201	3.84x10- 14	1.22 (1.16-1.29)
					AA	0.071	0.065	1.99x10- 1	1.10 (0.95-1.28)
					HA	0.147	0.135	2.82x10- 3	1.22 (1.07-1.39)
TAGAP	rs212407	6q25	159470417	G	Meta	-	-	1.74x10- 6	0.91 (0.88-0.95)
					EA	0.332	0.352	2.11x10- 4	0.92 (0.88-0.96)
					AA	0.466	0.494	4.23x10- 3	0.90 (0.83-0.97)
					HA	0.208	0.243	1.85x10- 1	0.93 (0.83-1.04)
JAZF1	rs702814	7p15	28172732	C	Meta	-	-	1.97x10- 11	1.15 (1.10-1.20)	intron
					EA	0.532	0.502	4.67x10- 8	1.13 (1.08-1.18)
					AA	0.889	0.868	1.07x10- 3	1.22 (1.08-1.37)
					HA	0.681	0.635	3.09x10- 2	1.11 (1.01-1.22)
C7orf72-IKZF1	rs4917014	7p12	50305863	G	Meta	-	-	3.29x10- 14	0.83 (0.79-0.88)
					EA	0.289	0.315	3.67x10- 9	0.87 (0.83-0.91)
					AA	0.064	0.087	1.48x10- 5	0.73 (0.63-0.84)
					HA	0.485	0.48	2.12x10- 2	0.90 (0.82-0.98)
BLK	rs2061831	8p23	11339882	G	Meta	-	-	1.46x10- 40	1.31 (1.25-1.37)
					EA	0.299	0.248	3.61x10- 31	1.33 (1.27-1.40)
					AA	0.17	0.131	1.80x10- 8	1.36 (1.22-1.51)
					HA	0.617	0.529	2.19x10- 4	1.20 (1.09-1.32)
WDFY4	rs10857635 d	10q11	49974656	C	Meta	-	-	6.87x10- 10	0.86 (0.82-0.91)	intron
					EA	0.326	0.338	3.38x10- 8	0.84 (0.79-0.89)
					AA	0.221	0.239	2.45x10- 3	0.84 (0.76-0.94)
					HA	0.232	0.258	3.75x10- 1	0.94 (0.83-1.08)
ETS1	rs12574073	11q24	128319478	A	Meta	-	-	2.68x10- 14	1.24 (1.17-1.32)
					EA	0.117	0.1	1.45x10- 9	1.24 (1.16-1.33)
					AA	0.133	0.108	7.63x10- 5	1.27 (1.13-1.43)
					HA	0.101	0.086	1.28x10- 2	1.22 (1.04-1.42)
ATXN2	rs653178	12q24	112007756	C	Meta	-	-	7.39x10- 9	1.14 (1.08-1.20)	intron
					EA	0.522	0.491	2.02x10- 5	1.10 (1.05-1.15)
					AA	0.083	0.075	9.97x10- 2	1.13 (0.98-1.30)
					HA	0.288	0.282	2.51x10- 5	1.25 (1.13-1.38)
ITGAM	rs34572943	16p11	31272353	A	Meta	-	-	9.08x10- 85	1.68 (1.59-1.78)	intron
					EA	0.178	0.107	2.63x10- 58	1.67 (1.57-1.78)
					AA	0.153	0.11	5.36x10- 11	1.47 (1.31-1.65)
					HA	0.15	0.089	1.20x10- 20	2.01 (1.73-2.33)
UBE2L3	rs7444	22q11	21976934	G	Meta	-	-	1.26x10- 20	1.20 (1.15-1.24)	untranslated-3
					EA	0.238	0.202	2.22x10- 16	1.25 (1.18-1.31)
					AA	0.523	0.49	8.80x10- 4	1.14 (1.05-1.23)
					HA	0.49	0.413	2.12x10- 3	1.16 (1.06-1.27)
Legend:
* Named by the genes bounding the region of association, unless literature strongly implicated a specific gene.
d or r – dominant, or recessive model; if not noted, additive model was used.
† dbSNP’s predicted functional effect
