# Supplementary material for: Transancestral mapping and genetic load in systemic lupus erythematosus
Source: Nat Commun. 2017 Jul 17;8:16021. doi: 10.1038/ncomms16021 (PMC5520018; doi:10.1038/ncomms16021)
Supplement: Supplementary Data 9 [file ncomms16021-s10.xlsx]

## Sheet: SD9
Supplementary Table 9. Meta-analysis regions of at least p-valueFDR < 0.001.
Gene Region*	SNP	Chr.	Position (Build 37)	Ref. Allele	Ancestry	RAF Case	RAF Control	P-value	OR (95% CI)	dbSNP Function†
FAM132A - UBE2J2	rs6603785	1p36	1186502	A	Meta	-	-	9.22x10- 6	0.90 (0.86-0.95)
					EA	0.109	0.131	4.69x10- 6	0.85 (0.80-0.91)
					AA	0.425	0.431	4.59x10- 1	0.97 (0.90-1.05)
					HA	0.104	0.11	3.11x10- 1	0.93 (0.80-1.07)
TNFRSF1B	rs976881 d	1p36	12233754	T	Meta	-	-	5.59x10- 5	0.89 (0.84-0.94)	intron
					EA	0.302	0.313	1.94x10- 2	0.93 (0.87-0.99)
					AA	0.237	0.251	7.32x10- 2	0.91 (0.81-1.01)
					HA	0.217	0.261	3.90x10- 4	0.79 (0.69-0.90)
MIR3659	rs11207485	1p34	38609714	T	Meta	-	-	5.08x10- 5	1.07 (1.03-1.11)
					EA	0.503	0.478	3.34x10- 4	1.08 (1.04-1.13)
					AA	0.319	0.305	1.10x10- 1	1.07 (0.99-1.16)
					HA	0.418	0.421	2.59x10- 1	1.05 (0.96-1.15)
AK5	rs1377731	1p31	77795064	A	Meta	-	-	1.33x10- 5	0.91 (0.88-0.95)	intron
					EA	0.36	0.363	5.27x10- 3	0.94 (0.90-0.98)
					AA	0.279	0.29	2.06x10- 1	0.95 (0.87-1.03)
					HA	0.412	0.451	4.95x10- 5	0.83 (0.75-0.91)
CEPT1	rs586995 r	1p13	111692440	G	Meta	-	-	7.90x10- 7	1.41 (1.23-1.63)	intron
					EA	0.237	0.225	5.61x10- 4	1.27 (1.11-1.45)
					AA	0.209	0.203	9.50x10- 3	1.43 (1.09-1.87)
					HA	0.139	0.146	9.04x10- 3	1.78 (1.15-2.73)
PTPN22	rs2476601	1p13	114377568	A	Meta	-	-	1.25x10- 24	1.42 (1.28-1.57)	missense
					EA	0.127	0.101	2.02x10- 23	1.41 (1.32-1.51)
					AA	0.019	0.013	1.93x10- 2	1.44 (1.06-1.97)
					HA	0.046	0.04	3.63x10- 3	1.40 (1.12-1.75)
IL6R	rs8192282	1q21	154401679	A	Meta	-	-	4.26x10- 6	0.87 (0.81-0.92)	coding-synon
					EA	0.156	0.169	6.00x10- 4	0.90 (0.85-0.96)
					AA	0.052	0.067	8.95x10- 4	0.76 (0.65-0.89)
					HA	0.082	0.1	3.76x10- 1	0.93 (0.79-1.09)
IFI16	rs9887904	1q23	158978596	T	Meta	-	-	1.39x10- 5	1.11 (1.05-1.18)	near-gene-5
					EA	0.14	0.118	1.39x10- 5	1.15 (1.08-1.23)
					AA	0.168	0.165	6.77x10- 1	1.02 (0.92-1.13)
					HA	0.094	0.091	9.70x10- 2	1.14 (0.98-1.34)
CD247	rs2056626 d	1q24	167420425	C	Meta	-	-	3.48x10- 5	0.89 (0.84-0.94)	intron
					EA	0.387	0.401	2.39x10- 3	0.91 (0.85-0.97)
					AA	0.111	0.126	2.79x10- 2	0.86 (0.76-0.98)
					HA	0.224	0.263	6.53x10- 2	0.88 (0.77-1.01)
CFH	rs6677604	1q31	196686918	A	Meta	-	-	5.55x10- 6	1.12 (1.07-1.17)	intron
					EA	0.216	0.195	2.97x10- 3	1.08 (1.03-1.14)
					AA	0.38	0.359	2.70x10- 2	1.09 (1.01-1.18)
					HA	0.141	0.134	2.31x10- 3	1.23 (1.08-1.41)
KCNK2	rs17546779	1q41	215231408	C	Meta	-	-	1.34x10- 5	0.82 (0.73-0.92)	intron
					EA	0.065	0.082	1.36x10- 4	0.85 (0.78-0.92)
					AA	0.012	0.015	1.79x10- 1	0.80 (0.57-1.11)
					HA	0.029	0.039	8.24x10- 2	0.80 (0.62-1.03)
intergenic	rs4382707 r	1q43	242965372	T	Meta	-	-	4.81x10- 7	1.31 (1.15-1.48)
					EA	0.301	0.297	9.95x10- 7	1.34 (1.19-1.51)
					AA	0.148	0.142	2.99x10- 2	1.53 (1.04-2.25)
					HA	0.398	0.389	8.12x10- 1	1.02 (0.85-1.23)
RASGRP3	rs13385731	2p22	33701890	G	Meta	-	-	1.49x10- 6	0.83 (0.77-0.90)	intron
					EA	0.058	0.073	2.24x10- 4	0.85 (0.78-0.93)
					AA	0.049	0.062	2.46x10- 3	0.77 (0.65-0.91)
					HA	0.041	0.048	2.14x10- 1	0.87 (0.70-1.08)
THADA	rs6705304	2p21	43596746	C	Meta	-	-	1.41x10- 5	0.88 (0.82-0.95)	intron
					EA	0.083	0.099	9.06x10- 5	0.86 (0.80-0.93)
					AA	0.146	0.16	5.47x10- 2	0.90 (0.81-1.00)
					HA	0.045	0.051	4.16x10- 1	0.91 (0.74-1.13)
XPO1 - FAM161A	rs74936631 d	2p15	61821777	C	Meta	-	-	1.34x10- 6	1.32 (1.09-1.60)
					EA	0.032	0.023	2.54x10- 7	1.42 (1.25-1.63)
					AA	0.005	0.004	3.30x10- 1	1.33 (0.75-2.38)
					HA	0.016	0.017	5.83x10- 1	1.11 (0.77-1.60)
FLJ16124	rs1437466	2p14	65664350	A	Meta	-	-	4.70x10- 6	1.10 (1.06-1.14)
					EA	0.419	0.396	4.95x10- 3	1.07 (1.02-1.11)
					AA	0.578	0.556	1.94x10- 2	1.10 (1.01-1.18)
					HA	0.359	0.334	8.41x10- 4	1.18 (1.07-1.30)
IL18RAP	rs7597017	2q12	103062116	C	Meta	-	-	4.08x10- 6	0.93 (0.89-0.97)	intron
					EA	0.252	0.287	2.92x10- 7	0.88 (0.84-0.92)
					AA	0.219	0.231	1.66x10- 1	0.94 (0.86-1.03)
					HA	0.182	0.19	6.30x10- 1	1.03 (0.92-1.16)
GPR39	rs3109154 r	2q21	133342529	T	Meta	-	-	6.41x10- 5	0.88 (0.83-0.94)	intron
					EA	0.409	0.429	7.97x10- 4	0.87 (0.80-0.94)
					AA	0.432	0.436	3.44x10- 1	0.94 (0.82-1.07)
					HA	0.467	0.477	2.40x10- 2	0.84 (0.72-0.98)
RAB3GAP1	rs61087958	2q21	135874038	T	Meta	-	-	2.86x10- 5	0.90 (0.86-0.94)	intron
					EA	0.125	0.117	2.14x10- 3	0.90 (0.84-0.96)
					AA	0.661	0.657	7.57x10- 1	1.01 (0.93-1.10)
					HA	0.288	0.323	1.22x10- 6	0.78 (0.71-0.86)
DARS	rs12615624	2q21	136721603	C	Meta	-	-	3.61x10- 7	0.90 (0.86-0.93)	intron
					EA	0.282	0.246	6.73x10- 4	0.91 (0.87-0.96)
					AA	0.622	0.639	5.27x10- 2	0.93 (0.86-1.00)
					HA	0.525	0.546	9.85x10- 5	0.83 (0.76-0.91)
FAP - IFIH1	rs2111485	2q24	163110536	A	Meta	-	-	4.55x10- 12	0.88 (0.85-0.92)
					EA	0.367	0.39	1.54x10- 9	0.87 (0.83-0.91)
					AA	0.759	0.778	1.86x10- 2	0.90 (0.82-0.98)
					HA	0.539	0.543	1.06x10- 2	0.89 (0.81-0.97)
PLCL1	rs6738825	2q33	198896895	T	Meta	-	-	1.79x10- 7	0.91 (0.88-0.95)	intron
					EA	0.46	0.494	1.27x10- 6	0.90 (0.86-0.94)
					AA	0.471	0.478	4.82x10- 1	0.97 (0.90-1.05)
					HA	0.626	0.626	1.01x10- 2	0.88 (0.80-0.97)
RAPH1 - CD28	rs4675354 r	2q33	204471473	A	Meta	-	-	4.14x10- 6	1.21 (1.11-1.31)
					EA	0.295	0.286	5.44x10- 5	1.26 (1.12-1.40)
					AA	0.403	0.39	2.18x10- 1	1.10 (0.95-1.27)
					HA	0.343	0.321	3.96x10- 2	1.24 (1.01-1.52)
PPARG - TSEN2	rs1151988	3p25	12511512	T	Meta	-	-	8.67x10- 6	0.90 (0.86-0.95)
					EA	0.42	0.434	1.20x10- 3	0.93 (0.89-0.97)
					AA	0.08	0.093	1.70x10- 2	0.85 (0.74-0.97)
					HA	0.36	0.394	4.49x10- 2	0.91 (0.83-1.00)
intergenic	rs376072 d	3p24	28076283	A	Meta	-	-	5.29x10- 6	0.89 (0.85-0.94)
					EA	0.275	0.291	5.36x10- 5	0.88 (0.83-0.94)
					AA	0.145	0.149	4.98x10- 1	0.96 (0.85-1.08)
					HA	0.259	0.289	1.02x10- 2	0.85 (0.74-0.96)
SHISA5 - PFKFB4	rs4858821 d	3p21	48549948	T	Meta	-	-	2.85x10- 5	1.15 (1.08-1.22)
					EA	0.402	0.392	1.13x10- 2	1.09 (1.02-1.16)
					AA	0.08	0.069	2.02x10- 2	1.20 (1.03-1.41)
					HA	0.239	0.238	3.60x10- 3	1.22 (1.07-1.40)
IL12A	rs564976	3q25	159729059	T	Meta	-	-	1.14x10- 10	0.89 (0.86-0.93)	intron
					EA	0.375	0.421	2.20x10- 10	0.87 (0.83-0.91)
					AA	0.171	0.181	2.24x10- 1	0.94 (0.85-1.04)
					HA	0.213	0.253	4.78x10- 2	0.90 (0.81-1.00)
TNIP2	rs4690055	4p16	2748663	A	Meta	-	-	5.33x10- 5	0.93 (0.90-0.97)	intron
					EA	0.443	0.47	2.45x10- 4	0.92 (0.88-0.96)
					AA	0.35	0.36	3.36x10- 1	0.96 (0.89-1.04)
					HA	0.637	0.622	9.35x10- 2	0.92 (0.84-1.01)
SORCS2	rs4610334 d	4p16	7258502	G	Meta	-	-	9.99x10- 6	1.12 (1.06-1.18)	intron
					EA	0.133	0.113	3.63x10- 6	1.19 (1.10-1.28)
					AA	0.214	0.207	3.99x10- 1	1.05 (0.94-1.17)
					HA	0.235	0.215	4.65x10- 1	1.05 (0.92-1.20)
CLNK	rs4355385	4p16	10566959	C	Meta	-	-	3.18x10- 6	1.33 (1.19-1.50)	intron
					EA	0.061	0.052	5.10x10- 3	1.14 (1.04-1.26)
					AA	0.018	0.011	8.92x10- 4	1.77 (1.26-2.47)
					HA	0.044	0.038	1.58x10- 2	1.33 (1.06-1.68)
ZNF366	rs381734	5q13	71843755	T	Meta	-	-	6.58x10- 5	0.92 (0.88-0.97)
					EA	0.214	0.227	9.29x10- 5	0.90 (0.85-0.95)
					AA	0.212	0.214	8.19x10- 1	0.99 (0.90-1.09)
					HA	0.223	0.242	5.91x10- 2	0.90 (0.81-1.00)
VDAC1 - TCF7	rs7726414 d	5q31	133431834	T	Meta	-	-	7.23x10- 7	1.19 (1.11-1.27)
					EA	0.057	0.045	2.10x10- 3	1.18 (1.06-1.30)
					AA	0.34	0.323	3.81x10- 4	1.22 (1.09-1.36)
					HA	0.216	0.173	1.95x10- 2	1.18 (1.03-1.35)
LOC285627	rs6869688 r	5q33	158883027	C	Meta	-	-	3.69x10- 7	0.87 (0.82-0.93)	intron
					EA	0.467	0.493	3.38x10- 7	0.82 (0.76-0.89)
					AA	0.689	0.693	7.11x10- 1	0.93 (0.83-1.03)
					HA	0.364	0.405	4.06x10- 2	0.91 (0.76-1.09)
intergenic	rs1267499 d	6p23	14715882	T	Meta	-	-	3.28x10- 5	1.22 (1.11-1.33)
					EA	0.214	0.187	5.28x10- 3	1.10 (1.03-1.17)
					AA	0.824	0.804	1.07x10- 3	1.63 (1.22-2.18)
					HA	0.318	0.299	2.49x10- 1	1.08 (0.95-1.23)
RAB23 - PRIM2	rs12664535	6p11	57177666	A	Meta	-	-	6.41x10- 7	1.09 (1.05-1.13)
					EA	0.481	0.456	6.78x10- 6	1.10 (1.06-1.15)
					AA	0.243	0.236	4.08x10- 1	1.04 (0.95-1.13)
					HA	0.409	0.389	1.15x10- 2	1.13 (1.03-1.24)
BACH2	rs639575 d	6q15	90991131	T	Meta	-	-	1.62x10- 5	0.89 (0.84-0.94)	intron
					EA	0.378	0.405	4.37x10- 4	0.89 (0.84-0.95)
					AA	0.098	0.112	1.43x10- 2	0.84 (0.74-0.97)
					HA	0.328	0.342	3.34x10- 1	0.94 (0.83-1.07)
TNFAIP3	rs5029939	6q23	138195723	C	Meta	-	-	5.04x10- 29	1.48 (1.38-1.60)	intron
					EA	0.061	0.033	2.39x10- 29	1.81 (1.63-2.01)
					AA	0.382	0.362	3.77x10- 2	1.09 (1.00-1.18)
					HA	0.052	0.039	3.23x10- 3	1.39 (1.12-1.73)
PARK2	rs9346876 r	6q26	162112881	C	Meta	-	-	1.63x10- 5	0.88 (0.83-0.93)	intron
					EA	0.419	0.421	2.06x10- 3	0.88 (0.81-0.96)
					AA	0.654	0.675	8.10x10- 3	0.86 (0.78-0.96)
					HA	0.494	0.507	9.41x10- 2	0.88 (0.76-1.02)
ICA1	rs6945305 d	7p21	8175787	A	Meta	-	-	1.34x10- 6	1.20 (1.10-1.30)	intron
					EA	0.067	0.057	5.87x10- 6	1.24 (1.13-1.36)
					AA	0.097	0.09	2.34x10- 1	1.09 (0.95-1.25)
					HA	0.038	0.034	9.91x10- 2	1.24 (0.96-1.59)
LOC541472	rs1800797	7p15	22766221	A	Meta	-	-	8.11x10- 6	0.89 (0.84-0.94)	near-gene-5
					EA	0.392	0.429	1.72x10- 3	0.93 (0.89-0.97)
					AA	0.058	0.068	3.73x10- 2	0.85 (0.72-0.99)
					HA	0.143	0.192	8.55x10- 3	0.85 (0.75-0.96)
GTF2IRD1 - GTF2I	rs73366469	7q11	74033600	C	Meta	-	-	3.10x10- 14	1.22 (1.15-1.30)
					EA	0.126	0.098	2.68x10- 13	1.29 (1.21-1.38)
					AA	0.183	0.169	7.64x10- 2	1.09 (0.99-1.21)
					HA	0.071	0.064	2.21x10- 2	1.24 (1.03-1.48)
FLJ10661	rs2955587	8p23	8098079	C	Meta	-	-	5.55x10- 10	1.11 (1.06-1.17)	intron
					EA	0.468	0.442	7.91x10- 10	1.15 (1.10-1.20)
					AA	0.11	0.107	5.73x10- 1	1.04 (0.92-1.17)
					HA	0.694	0.632	1.14x10- 2	1.14 (1.03-1.26)
MFHAS1	rs1039917	8p23	8718850	A	Meta	-	-	3.40x10- 7	1.09 (1.05-1.15)	intron
					EA	0.397	0.375	1.48x10- 7	1.13 (1.08-1.18)
					AA	0.109	0.1	1.34x10- 1	1.10 (0.97-1.25)
					HA	0.442	0.43	6.74x10- 1	1.02 (0.93-1.12)
TUSC3 - MSR1	rs2410344	8p22	15799641	C	Meta	-	-	5.91x10- 5	1.27 (1.14-1.42)
					EA	0.013	0.009	6.16x10- 5	1.53 (1.24-1.89)
					AA	0.316	0.313	7.94x10- 1	1.01 (0.93-1.10)
					HA	0.187	0.144	8.86x10- 2	1.11 (0.98-1.26)
CCAT1	rs2445610 d	8q24	128197088	G	Meta	-	-	3.92x10- 5	0.91 (0.86-0.96)
					EA	0.347	0.373	2.36x10- 4	0.89 (0.84-0.95)
					AA	0.353	0.375	2.59x10- 2	0.88 (0.79-0.99)
					HA	0.381	0.378	7.26x10- 1	0.98 (0.86-1.11)
MIR1208	rs13280095	8q24	129179090	C	Meta	-	-	2.25x10- 7	0.91 (0.88-0.95)
					EA	0.199	0.227	1.43x10- 7	0.87 (0.82-0.91)
					AA	0.375	0.401	5.41x10- 3	0.90 (0.83-0.97)
					HA	0.275	0.258	3.69x10- 1	1.05 (0.95-1.16)
ANP32B	rs7850685	9q22	100763890	C	Meta	-	-	1.53x10- 5	0.91 (0.87-0.95)	intron,near-gene-3
					EA	0.204	0.217	2.43x10- 4	0.90 (0.86-0.95)
					AA	0.311	0.32	2.75x10- 1	0.96 (0.88-1.04)
					HA	0.207	0.227	2.29x10- 2	0.88 (0.79-0.98)
C9orf4 - EPB41L4B	rs6477694 d	9q31	111932342	G	Meta	-	-	1.62x10- 5	1.12 (1.06-1.18)
					EA	0.357	0.353	3.89x10- 4	1.12 (1.05-1.19)
					AA	0.421	0.413	3.59x10- 1	1.05 (0.94-1.18)
					HA	0.441	0.391	6.69x10- 3	1.21 (1.05-1.38)
C5	rs2075049	9q33	123715496	G	Meta	-	-	1.31x10- 5	1.10 (1.05-1.14)	intron
					EA	0.453	0.447	2.02x10- 3	1.07 (1.03-1.12)
					AA	0.873	0.865	2.71x10- 1	1.07 (0.95-1.20)
					HA	0.419	0.379	2.98x10- 4	1.19 (1.08-1.30)
SEC16A	rs34602454 d	9q34	139374457	G	Meta	-	-	1.21x10- 5	0.88 (0.84-0.94)	intron,near-gene-5
					EA	0.25	0.271	1.09x10- 3	0.90 (0.85-0.96)
					AA	0.106	0.122	2.26x10- 2	0.86 (0.75-0.98)
					HA	0.194	0.217	5.98x10- 2	0.88 (0.77-1.01)
IL2RA	rs10795763	10p15	6096199	C	Meta	-	-	1.69x10- 6	0.91 (0.87-0.94)	intron
					EA	0.397	0.404	4.88x10- 4	0.92 (0.88-0.97)
					AA	0.769	0.783	7.26x10- 2	0.92 (0.84-1.01)
					HA	0.638	0.637	2.13x10- 3	0.86 (0.78-0.95)
ZNF365 - ADO	rs117846724	10q21	64505086	A	Meta	-	-	7.13x10- 6	1.24 (1.11-1.39)
					EA	0.049	0.038	4.32x10- 5	1.25 (1.12-1.39)
					AA	0.023	0.015	1.25x10- 3	1.61 (1.21-2.16)
					HA	0.024	0.032	4.72x10- 1	0.90 (0.68-1.19)
IRF7	rs1131665	11p15	613208	G	Meta	-	-	9.36x10- 21	0.84 (0.81-0.87)	missense
					EA	0.235	0.27	1.11x10- 16	0.81 (0.77-0.85)
					AA	0.484	0.522	9.85x10- 5	0.86 (0.80-0.93)
					HA	0.283	0.302	2.09x10- 2	0.89 (0.81-0.98)
BC038767 - SLC22A11	rs11231814	11q13	64309650	G	Meta	-	-	4.07x10- 5	0.94 (0.89-0.98)
					EA	0.436	0.463	8.06x10- 6	0.91 (0.87-0.95)
					AA	0.121	0.127	4.29x10- 1	0.95 (0.85-1.07)
					HA	0.231	0.267	7.50x10- 1	0.98 (0.88-1.09)
RNASEH2C - DKFZp761E198	rs489574	11q13	65542739	A	Meta	-	-	6.60x10- 6	0.90 (0.87-0.94)	untranslated-3
					EA	0.328	0.343	3.69x10- 3	0.93 (0.89-0.98)
					AA	0.191	0.216	1.24x10- 3	0.86 (0.78-0.94)
					HA	0.2	0.238	5.84x10- 2	0.90 (0.80-1.00)
DHCR7	rs12422045 d	11q13	71154820	C	Meta	-	-	6.36x10- 5	1.16 (1.07-1.26)	intron
					EA	0.298	0.277	4.94x10- 3	1.09 (1.03-1.16)
					AA	0.784	0.77	2.66x10- 2	1.32 (1.03-1.69)
					HA	0.467	0.42	5.23x10- 2	1.15 (1.00-1.32)
GAB2	rs2510056	11q14	77963325	A	Meta	-	-	1.36x10- 5	1.20 (1.08-1.34)	intron
					EA	0.058	0.05	1.30x10- 4	1.20 (1.09-1.32)
					AA	0.016	0.012	1.52x10- 1	1.27 (0.92-1.75)
					HA	0.106	0.089	1.09x10- 1	1.13 (0.97-1.32)
FAM181B	rs948018 d	11q14	82312014	C	Meta	-	-	4.50x10- 5	0.89 (0.84-0.95)
					EA	0.29	0.299	2.47x10- 4	0.89 (0.84-0.95)
					AA	0.483	0.498	7.17x10- 2	0.89 (0.79-1.01)
					HA	-	-	-	-
DDX6	rs10892286	11q23	118642085	C	Meta	-	-	1.93x10- 6	0.88 (0.83-0.93)	intron
					EA	0.193	0.211	2.51x10- 4	0.90 (0.86-0.95)
					AA	0.069	0.08	3.16x10- 2	0.85 (0.74-0.99)
					HA	0.141	0.165	2.76x10- 2	0.87 (0.76-0.98)
FAM19A2	rs6581430	12q14	62160078	T	Meta	-	-	2.69x10- 5	0.90 (0.84-0.95)	intron
					EA	0.147	0.149	1.76x10- 4	0.89 (0.83-0.95)
					AA	0.068	0.066	6.59x10- 1	1.04 (0.89-1.21)
					HA	0.096	0.132	3.58x10- 4	0.77 (0.66-0.89)
TRAFD1 - C12orf51	rs17630235	12q24	112591686	T	Meta	-	-	2.50x10- 7	1.12 (1.06-1.18)	intron
					EA	0.457	0.422	2.82x10- 5	1.10 (1.05-1.15)
					AA	0.069	0.063	1.91x10- 1	1.11 (0.95-1.30)
					HA	0.256	0.257	1.83x10- 3	1.18 (1.06-1.31)
MIR548AN	rs7325747 r	13q32	100029932	A	Meta	-	-	3.52x10- 6	0.65 (0.53-0.79)	intron
					EA	0.1	0.116	8.27x10- 4	0.60 (0.44-0.81)
					AA	0.11	0.113	2.23x10- 1	0.76 (0.49-1.18)
					HA	0.289	0.28	2.49x10- 4	0.65 (0.52-0.82)
RAD51B	rs911263	14q24	68753593	G	Meta	-	-	2.79x10- 8	0.89 (0.85-0.93)	intron
					EA	0.278	0.286	5.61x10- 5	0.90 (0.86-0.95)
					AA	0.752	0.777	1.75x10- 3	0.86 (0.79-0.95)
					HA	0.22	0.26	1.81x10- 2	0.88 (0.79-0.98)
DPF3	rs11629434 r	14q24	73250680	T	Meta	-	-	1.63x10- 6	0.70 (0.59-0.84)	intron
					EA	0.165	0.161	2.99x10- 6	0.64 (0.53-0.77)
					AA	0.124	0.128	3.90x10- 1	0.84 (0.56-1.25)
					HA	0.139	0.161	1.03x10- 1	0.70 (0.46-1.08)
TRAF3	rs12148050	14q32	103263788	A	Meta	-	-	2.51x10- 5	1.07 (1.03-1.12)	intron
					EA	0.374	0.349	1.00x10- 5	1.11 (1.06-1.16)
					AA	0.802	0.789	1.23x10- 1	1.08 (0.98-1.18)
					HA	0.588	0.556	8.62x10- 1	0.99 (0.90-1.09)
INO80 - EXD1	rs6492983	15q15	41436049	G	Meta	-	-	3.80x10- 5	1.07 (1.03-1.12)
					EA	0.445	0.413	7.76x10- 5	1.09 (1.05-1.14)
					AA	0.717	0.717	9.30x10- 1	1.00 (0.91-1.09)
					HA	0.367	0.357	1.21x10- 2	1.13 (1.03-1.24)
CSK	rs1378942	15q24	75077367	G	Meta	0.56	0.461	5.42x10- 5	1.07 (1.02-1.13)	intron
					EA	0.372	0.336	5.35x10- 6	1.11 (1.06-1.16)
					AA	0.908	0.895	3.19x10- 2	1.15 (1.01-1.31)
					HA	0.683	0.648	9.96x10- 2	0.92 (0.83-1.02)
NFATC2IP	rs7500321	16p11	28977020	C	Meta	-	-	1.96x10- 5	1.10 (1.05-1.16)	untranslated-3
					EA	0.311	0.308	1.10x10- 4	1.10 (1.05-1.15)
					AA	0.091	0.076	3.25x10- 3	1.23 (1.07-1.42)
					HA	0.423	0.405	6.24x10- 1	0.98 (0.89-1.07)
SRCAP	rs8058578	16p11	30726248	A	Meta	-	-	2.42x10- 6	1.11 (1.06-1.16)	intron
					EA	0.28	0.261	1.87x10- 3	1.08 (1.03-1.13)
					AA	0.447	0.425	2.53x10- 2	1.09 (1.01-1.18)
					HA	0.233	0.213	1.50x10- 3	1.20 (1.07-1.34)
CSNK2A2 - CCDC113	rs2550333	16q21	58267472	G	Meta	-	-	2.58x10- 6	1.13 (1.07-1.18)
					EA	0.173	0.159	5.52x10- 3	1.09 (1.02-1.15)
					AA	0.131	0.122	1.74x10- 1	1.08 (0.97-1.21)
					HA	0.374	0.292	9.52x10- 7	1.28 (1.16-1.41)
IRF8	rs11117433	16q24	86019516	C	Meta	-	-	1.84x10- 11	0.85 (0.80-0.90)
					EA	0.185	0.226	3.19x10- 10	0.84 (0.80-0.89)
					AA	0.085	0.097	3.69x10- 2	0.87 (0.76-0.99)
					HA	0.074	0.1	7.26x10- 2	0.86 (0.73-1.01)
ERBB2 - MIEN1	rs4252665 d	17q12	37885383	A	Meta	-	-	1.96x10- 12	1.46 (1.26-1.70)	near-gene-3
					EA	0.052	0.041	6.23x10- 11	1.43 (1.28-1.59)
					AA	0.009	0.006	3.97x10- 2	1.61 (1.02-2.54)
					HA	0.03	0.022	3.22x10- 2	1.38 (1.03-1.86)
SKAP1	rs7224155 d	17q21	46252502	T	Meta	-	-	2.91x10- 5	1.15 (1.08-1.22)	intron
					EA	0.122	0.11	7.45x10- 3	1.11 (1.03-1.19)
					AA	0.32	0.302	4.78x10- 2	1.11 (1.00-1.24)
					HA	0.095	0.082	2.73x10- 3	1.30 (1.10-1.55)
FBF1	rs3785437 d	17q25	73906222	T	Meta	-	-	2.50x10- 5	1.19 (1.09-1.31)	near-gene-3,untranslated-3
					EA	0.13	0.113	8.19x10- 4	1.15 (1.07-1.23)
					AA	0.023	0.018	6.73x10- 2	1.28 (0.97-1.69)
					HA	0.09	0.088	7.03x10- 2	1.18 (0.99-1.40)
ARID3A	rs2238573 d	19p13	945013	A	Meta	-	-	5.93x10- 6	0.87 (0.82-0.93)	intron
					EA	0.109	0.125	7.27x10- 5	0.86 (0.80-0.93)
					AA	0.081	0.09	1.74x10- 1	0.90 (0.78-1.05)
					HA	0.143	0.15	6.36x10- 2	0.87 (0.75-1.01)
KDM4B	rs169080	19p13	4980864	T	Meta	-	-	1.44x10- 6	0.92 (0.88-0.95)	intron
					EA	0.337	0.363	2.51x10- 5	0.91 (0.87-0.95)
					AA	0.328	0.348	3.07x10- 2	0.92 (0.84-0.99)
					HA	0.359	0.374	2.51x10- 1	0.95 (0.86-1.04)
TYK2	rs34536443	19p13	10463118	G	Meta	-	-	2.43x10- 25	0.47 (0.38-0.57)	missense
					EA	0.022	0.042	1.24x10- 21	0.52 (0.45-0.59)
					AA	0.004	0.006	4.36x10- 2	0.56 (0.32-0.98)
					HA	0.005	0.019	3.97x10- 6	0.30 (0.18-0.50)
DLGAP4	rs2425223 r	20q11	35001520	T	Meta	-	-	2.61x10- 5	1.21 (1.08-1.37)	intron
					EA	0.375	0.367	2.52x10- 4	1.18 (1.08-1.29)
					AA	0.147	0.15	1.82x10- 1	1.28 (0.89-1.82)
					HA	0.307	0.288	9.15x10- 2	1.21 (0.97-1.52)
ZMYND8	rs6094661	20q13	45954292	T	Meta	-	-	3.23x10- 5	1.11 (1.06-1.17)	intron
					EA	0.104	0.095	1.03x10- 2	1.10 (1.02-1.18)
					AA	0.618	0.588	1.73x10- 3	1.13 (1.05-1.22)
					HA	0.21	0.179	7.07x10- 2	1.11 (0.99-1.25)
SYNGR1	rs11705183 d	22q13	39748371	T	Meta	-	-	3.52x10- 5	0.89 (0.83-0.95)	intron
					EA	0.235	0.25	1.92x10- 4	0.89 (0.83-0.95)
					AA	0.046	0.053	1.35x10- 1	0.87 (0.72-1.04)
					HA	0.114	0.147	2.42x10- 1	0.91 (0.78-1.06)
Legend:
* – Named by the genes bounding the region of association, unless literature strongly implicated a specific gene.
d or r – dominant, or recessive model; if not noted, additive model was used.
† dbSNP’s predicted functional effect
