# Supplementary material for: Transancestral mapping and genetic load in systemic lupus erythematosus
Source: Nat Commun. 2017 Jul 17;8:16021. doi: 10.1038/ncomms16021 (PMC5520018; doi:10.1038/ncomms16021)
Supplement: Supplementary Data 10 [file ncomms16021-s11.xlsx]

## Sheet: SD10
Supplementary Table 10. Deviations in average risk-allele admixture estimates compared to mean admixture estimates in cases.
						Risk Allele Frequency in Cases			Deviation in Average Admixture (-YRI/+CEU)
Gene Region*	SNP	Chr.	Position	Alleles Risk/Not Risk	SLE Association	EA	AA	HA	EA	AA	HA	Cluster
IL12RB2	rs3828069	1	67839573	A/G	META	0.84	0.96	0.8	0	-0.001	0.0006	Comparable
FCGR2A	rs116660017	1	161469771	T/A	EA	0.97	0.99	0.96	0.0001	-0.0002	-0.0002	Comparable
FCGR2A	rs10800309	1	161472158	C/T	EA	0.7	0.75	0.59	-0.0004	-0.0002	0.0025	Comparable
FCGR2A	rs1801274	1	161479745	C/T	EA; META	0.54	0.57	0.56	0.0005	0	-0.0004	Comparable
TNFSF4-LOC100506023	rs79399781	1	172762841	G/C	EA	0.99	1	1	-0.0001	-0.0002	-0.0001	Comparable
TNFSF4	rs12065145	1	172815177	T/C	AA	1	0.81	0.99	0	0.0024	0.0002	Comparable
TNFSF4	rs6681482	1	173306646	G/A	AA	0.77	0.89	0.8	0	-0.0013	-0.0002	Comparable
TNFSF4	rs17350669	1	173312796	T/C	HA	0.9	0.98	0.93	-0.0001	-0.0012	0	Comparable
TNFSF4-LOC100506023	rs1539255	1	173322660	C/T	META	0.69	0.57	0.73	-0.0002	0.0017	0.0002	Comparable
TNFSF4-LOC100506023	rs10753074	1	173346343	T/C	EA	0.69	0.6	0.73	-0.0003	0.0011	0.0001	Comparable
NMNAT2-SMG7-NCF2	rs10911363	1	183549757	A/C	META	0.32	0.33	0.4	-0.0006	0.0007	-0.0022	Comparable
NMNAT2	rs41263646	1	183567132	G/A	EA	0.94	0.83	0.83	0	0.0006	0.0015	Comparable
RGS1	rs2984920	1	192544795	C/T	META	0.84	0.97	0.77	-0.0003	-0.0015	0.0003	Comparable
THADA	rs6705304	2	43596746	A/C	EA	0.92	0.85	0.96	-0.0002	0.001	-0.0002	Comparable
PAPOLG	rs62149377	2	60986576	G/C	EA	0.3	0.21	0.23	-0.0005	0.0074	0.0021	Comparable
PAPOLG	rs115291397	2	61060043	T/C	EA	0.99	1	0.99	0	-0.0001	0	Comparable
PAPOLG	rs2600669	2	61401296	C/T	EA	0.63	0.71	0.46	-0.0001	-0.0023	0.0021	Comparable
IL18RAP	rs11681718	2	103051144	T/C	EA	0.75	0.91	0.82	-0.0005	-0.0018	-0.001	Comparable
MGAT5	rs2460382	2	135014116	T/C	EA	0.77	0.79	0.73	0.0005	-0.0002	0.0002	Comparable
MGAT5	rs10496726	2	135045250	T/C	EA	0.91	0.87	0.93	0.0006	0.0003	-0.0004	Comparable
IFIH1	rs35667974	2	163124637	T/C	EA	0.99	1	1	-0.0001	-0.0001	0	Comparable
STAT4	rs6715106	2	191913034	A/G	EA	0.96	0.93	0.96	0	0.0004	0	Comparable
PLCL1	rs6738825	2	198896895	C/T	EA	0.54	0.53	0.37	-0.0007	0.0006	0.0024	Comparable
TMEM39A-TIMMDC1	rs1132200	3	119150836	G/A	EA	0.86	0.98	0.93	-0.0001	-0.0011	-0.0008	Comparable
TMEM39A-TIMMDC1	rs12636784	3	119174383	T/C	META	0.85	0.97	0.9	-0.0001	-0.0013	-0.0007	Comparable
TMEM39A-TIMMDC1	rs1131265	3	119222456	G/C	EA	0.84	0.82	0.89	-0.0001	0.0001	-0.0005	Comparable
IL12A	rs564976	3	159729059	C/T	EA	0.63	0.83	0.79	-0.0009	-0.0005	-0.0017	Comparable
DGKQ	rs3733345	4	954247	T/G	EA; META	0.56	0.55	0.64	0.0004	0.0026	-0.002	Comparable
BANK1	rs17266594	4	102750922	T/C	AA	0.73	0.8	0.83	-0.0002	-0.0012	-0.0016	Comparable
BANK1	rs10516487	4	102751076	C/T	EA; AA	0.73	0.8	0.83	-0.0002	-0.0012	-0.0015	Comparable
BANK1	rs4637409	4	102753408	T/C	META	0.73	0.8	0.83	-0.0002	-0.0012	-0.0015	Comparable
BANK1	rs13126505	4	102865304	G/A	EA	0.94	0.99	0.97	0	-0.0004	-0.0003	Comparable
IL2-IL21	rs11724582	4	123391464	T/C	META	0.74	0.87	0.86	0.0001	-0.0022	-0.0006	Comparable
ST8SIA4	rs6886392	5	100135865	C/G	META	0.31	0.26	0.24	0.001	0.0022	0.0043	Comparable
PTTG1-MIR146A	rs80179578	5	159863309	T/C	EA	0.98	1	0.99	0.0001	-0.0003	-0.0001	Comparable
PTTG1-MIR146A	rs2431098	5	159887336	C/T	EA; META	0.53	0.4	0.47	0.0005	0.002	-0.0001	Comparable
ATG5	rs12526490	6	106563554	A/C	EA	0.77	0.88	0.64	-0.0002	-0.0012	0.0019	Comparable
OLIG3-LOC100130476	rs17779870	6	138156425	T/C	EA	0.87	0.97	0.83	-0.0002	-0.0012	0.0007	Comparable
RSPH3	rs2092540	6	159416444	C/T	HA	0.74	0.9	0.85	-0.0005	-0.002	-0.0014	Comparable
JAZF1	rs702814	7	28172732	C/T	EA; META	0.53	0.89	0.68	-0.0002	-0.0036	-0.0027	Comparable
JAZF1	rs849142	7	28185891	A/G	EA	0.53	0.81	0.68	-0.0002	-0.0025	-0.0028	Comparable
GTF2IRD1-GTF2I	rs73137125	7	74018950	A/G	EA	0.78	0.81	0.85	0.0001	0.0002	-0.0008	Comparable
IRF5-TNPO3	rs12706860	7	128570026	G/C	HA	0.72	0.76	0.84	-0.0003	-0.0013	-0.0011	Comparable
IRF5-TNPO3	rs7808907	7	128584084	C/T	EA	0.57	0.51	0.57	-0.0003	0.0014	0.0005	Comparable
IRF5-TNPO3	rs11763959	7	128641906	G/A	AA	0.53	0.72	0.69	0.0005	-0.0034	-0.0027	Comparable
MSRA	rs7831557	8	10280228	G/A	EA	0.51	0.77	0.77	0.0002	-0.0031	-0.0024	Comparable
XKR6	rs11250089	8	10771292	T/C	HA	0.83	0.8	0.91	0.0004	0.0008	-0.0004	Comparable
BLK	rs7812879	8	11340181	C/T	EA	0.86	0.8	0.91	0.0001	0.0009	-0.0007	Comparable
BLK	rs2618458	8	11369068	G/A	AA	0.85	0.9	0.92	0.0001	-0.0002	-0.0008	Comparable
LYN-RPS20	rs2953898	8	56980803	G/A	META	0.78	0.97	0.88	0.0005	-0.0013	-0.0013	Comparable
PVT1-BC009730	rs12156002	8	129190544	C/A	EA	0.81	0.69	0.73	-0.0002	0	0.0005	Comparable
AK057451	rs11788118	9	102337331	G/A	EA; META	0.79	0.84	0.85	0.0001	-0.0021	-0.0006	Comparable
IL2RA	rs113304138	10	6564277	A/G	EA	0.99	1	0.99	0	-0.0001	0	Comparable
WDFY4	rs10857635	10	49974656	A/C	META	0.67	0.78	0.77	0.0008	-0.0005	-0.0012	Comparable
IRF7	rs4963128	11	589564	C/T	EA	0.7	0.57	0.7	0.0004	0.0021	0	Comparable
IRF7	rs11246217	11	623765	T/C	EA	0.76	0.62	0.72	0.0003	0.0021	0.001	Comparable
PDHX-CD44	rs2732549	11	35088399	A/G	EA	0.59	0.92	0.73	-0.0009	-0.0033	-0.002	Comparable
PDHX-CD44	rs353592	11	35119482	C/T	META	0.56	0.89	0.71	-0.0011	-0.0032	-0.0019	Comparable
PDHX-CD44	rs507230	11	35129172	A/G	EA	0.55	0.77	0.75	-0.0011	-0.0025	-0.0018	Comparable
ETS1	rs73029013	11	128317757	T/C	EA	0.98	1	0.99	0.0001	-0.0001	0	Comparable
ETS1	rs12574073	11	128319478	A/G	META	0.12	0.13	0.1	0.0011	-0.005	0.0011	Comparable
ETS1	rs12575600	11	128324869	G/C	EA	0.12	0.13	0.1	0.0012	-0.0036	0.0007	Comparable
ETS1	rs4936059	11	128502496	C/T	EA	0.36	0.39	0.59	-0.0004	-0.0006	-0.0037	Comparable
SLC15A4	rs1059312	12	129278864	G/A	META	0.42	0.5	0.61	-0.0001	-0.0011	-0.0027	Comparable
CLEC16A	rs8054198	16	11038360	C/T	HA	1	0.8	0.99	0	0.0027	0.0001	Comparable
CLEC16A	rs9652601	16	11174365	C/T	EA	0.71	0.63	0.8	0.0001	0.0007	-0.0008	Comparable
CLEC16A	rs243323	16	11361202	T/C	EA	0.71	0.59	0.4	0.0001	0.0006	0.0077	Comparable
ITGAM	rs9926533	16	31014179	G/A	HA	0.61	0.68	0.57	0.0004	-0.0007	-0.0001	Comparable
ITGAM	rs34572943	16	31272353	A/G	EA; META	0.18	0.15	0.15	-0.0029	0.0015	0.0038	Comparable
ITGAM	rs1143679	16	31276811	A/G	AA	0.18	0.16	0.16	-0.003	0.0009	0.0041	Comparable
ITGAM	rs13338069	16	31299474	C/T	HA	0.19	0.21	0.16	-0.003	-0.0023	0.0037	Comparable
ZFP90	rs1749792	16	68569440	T/G	META	0.25	0.32	0.3	-0.0008	-0.0053	0.0008	Comparable
ZFP90	rs1170436	16	68607486	A/T	EA; AA	0.25	0.28	0.29	-0.0007	-0.0042	0.001	Comparable
IRF8	rs11117431	16	86015316	A/G	EA	0.85	0.82	0.94	-0.0008	0.0008	-0.0003	Comparable
IRF8	rs72807059	16	86022097	G/T	EA	0.9	0.98	0.93	0.0001	-0.0008	-0.0002	Comparable
TYK2	rs74908652	19	10422972	A/G	EA	0.86	0.92	0.93	-0.0002	-0.0007	-0.0001	Comparable
TYK2	rs34536443	19	10463118	C/G	EA	0.98	1	0.99	-0.0001	-0.0002	-0.0001	Comparable
TYK2	rs34725611	19	10477067	A/G	EA	0.76	0.9	0.81	0.0001	-0.0017	-0.0007	Comparable
LRRC25-SSBP4	rs11673460	19	18191621	G/T	EA	0.95	0.99	0.96	0	-0.0004	-0.0003	Comparable
LRRC25-SSBP4	rs425648	19	18202112	C/A	EA	0.82	0.87	0.89	-0.0002	-0.0003	-0.0008	Comparable
LRRC25-SSPB4	rs13344313	19	18517767	G/A	EA; META	0.74	0.61	0.77	-0.0003	0.0021	-0.0006	Comparable
PTPRH-TMEM86B	rs56154925	19	55737798	C/T	META	0.84	0.81	0.8	0.0001	0.0006	0.0002	Comparable
NCOA5-CD40	rs7679	20	44576502	T/C	EA	0.82	0.97	0.91	0	-0.0018	-0.0012	Comparable
NCOA5-CD40	rs6131014	20	44737383	T/C	EA	0.72	0.77	0.84	0.0002	-0.0011	-0.0009	Comparable
C1QTNF6	rs229533	22	37587111	C/A	HA	0.45	0.65	0.49	-0.0007	-0.0017	0.0007	Comparable
C1QTNF6	rs229541	22	37591318	T/C	HA	0.44	0.65	0.49	-0.0008	-0.0018	0.0007	Comparable
CPSF3L	rs12142199	1	1249187	T/C	EA	0.81	0.15	0.41	0.0004	0.0363	0.0094	Decreased AA
GFI1-EVI5	rs12738833	1	93119118	G/C	EA	0.27	0.09	0.21	0.0006	0.0162	0.0066	Decreased AA
GFI1-EVI5	rs11578098	1	93119410	A/G	EA	0.28	0.09	0.21	0.0006	0.0142	0.0066	Decreased AA
PTPN22	rs1237290	1	114135147	G/T	EA	0.68	0.38	0.81	-0.0004	0.0078	-0.0011	Decreased AA
PTPN22	rs6679677	1	114303808	A/C	EA	0.13	0.02	0.04	0.0031	0.0276	0.015	Decreased AA
PTPN22	rs2476601	1	114377568	A/G	EA	0.13	0.02	0.05	0.003	0.0276	0.0152	Decreased AA
ADAM15-EFNA1	rs45444697	1	155034632	G/C	EA	0.22	0.07	0.1	0.0017	0.0137	0.011	Decreased AA
VANGL2	rs6688100	1	160399586	A/G	META	0.5	0.13	0.59	0.0002	0.0277	-0.0003	Decreased AA
FCGR2A	rs12129787	1	161492587	A/G	EA	0.37	0.26	0.45	0.0009	0.0035	-0.0022	Decreased AA
TNFSF4-LOC100506023	rs2227203	1	172879023	T/C	EA	0.46	0.08	0.25	0.0016	0.0434	0.0065	Decreased AA
TNFSF4-LOC100506023	rs2205960	1	173191475	A/C	EA; HA; META	0.27	0.07	0.39	0.0009	0.0243	-0.0048	Decreased AA
TNFSF4	rs12039904	1	173212273	T/C	AA	0.28	0.06	0.42	0.0012	0.0356	-0.0042	Decreased AA
NMNAT2-SMG7-NCF2	rs17484292	1	183300050	T/A	EA; META	0.09	0.01	0.05	-0.0021	0.04	0.0073	Decreased AA
NCF2	rs13306575	1	183532437	A/G	HA	0	0	0.11	-0.0158	0.0378	-0.0096	Decreased AA
IL10	rs3024493	1	206943968	T/G	META	0.18	0.03	0.08	0.0003	0.0507	0.014	Decreased AA
IL10	rs3122605	1	206955041	G/A	EA	0.17	0.08	0.07	0.001	0.017	0.0166	Decreased AA
LBH	rs7579944	2	30445026	G/A	META	0.66	0.3	0.66	-0.0002	0.011	0.0008	Decreased AA
PAPOLG-LINC01185	rs1432296	2	61068167	A/G	META	0.16	0.05	0.08	0.0005	0.0186	0.0065	Decreased AA
LOC100132037-FLJ13305	rs115268109	2	61833802	C/G	EA	0.06	0.01	0.03	0.0016	0.0739	0.0163	Decreased AA
IFIH1	rs2111485	2	163110536	G/A	EA	0.63	0.24	0.46	0.0007	0.0139	0.0045	Decreased AA
IFIH1	rs1990760	2	163124051	T/C	EA	0.63	0.2	0.46	0.0007	0.0186	0.0049	Decreased AA
IFIH1	rs13023380	2	163154363	T/C	EA	0.53	0.1	0.37	0.0007	0.0363	0.0077	Decreased AA
STAT4	rs932169	2	191929278	G/C	EA	0.09	0.01	0.03	0.0024	0.031	0.0149	Decreased AA
STAT4	rs11889341	2	191943742	A/G	HA	0.31	0.16	0.47	-0.0004	0.0036	-0.003	Decreased AA
STAT4	rs7568275	2	191966452	C/G	EA; META	0.31	0.23	0.47	-0.0005	-0.0008	-0.003	Decreased AA
IL12A	rs78481160	3	159698170	A/G	EA	0.02	0	0.02	-0.0034	0.0825	0.0052	Decreased AA
BANK1	rs4426778	4	102780724	C/T	EA	0.58	0.27	0.55	0.0002	0.0089	0.0002	Decreased AA
LOC285627	rs4921317	5	158538277	C/T	EA	0.48	0.23	0.39	0.001	0.0091	0.0006	Decreased AA
LOC285627	rs6869688	5	158883027	T/C	EA	0.53	0.31	0.64	0.0002	0.0058	-0.0014	Decreased AA
ATG5	rs72941674	6	106522210	A/G	EA	0.11	0.02	0.06	0.0001	0.0422	0.0171	Decreased AA
ATG5	rs548234	6	106568034	C/T	EA	0.36	0.08	0.23	0.0011	0.0293	0.0081	Decreased AA
ATG5ATG5	rs9373839	6	106655617	G/A	EA; META	0.23	0.07	0.15	0.0014	0.0106	0.0083	Decreased AA
OLIG3-LOC100130476	rs2327832	6	137973068	C/T	EA	0.24	0.11	0.12	0.0018	0.009	0.0118	Decreased AA
TAGAP	rs212407	6	159470417	A/G	META	0.67	0.53	0.79	-0.0004	0.0021	-0.0014	Decreased AA
IRF5-TNPO3	rs4731532	7	128572766	T/C	AA	0.58	0.35	0.54	-0.0004	0.008	0.0014	Decreased AA
IRF5-TNPO3	rs4728142	7	128573967	T/C	META	0.53	0.33	0.52	-0.0004	0.0073	0.0012	Decreased AA
IRF5-TNPO3	rs3807307	7	128579202	C/T	EA; HA	0.56	0.37	0.54	-0.0006	0.006	0.0011	Decreased AA
IRF5-TNPO3	rs35000415	7	128585616	T/C	EA; AA; META	0.18	0.04	0.3	0.0004	0.028	-0.0034	Decreased AA
IRF5-TNPO3	rs17340646	7	128722514	G/T	HA	0.28	0.21	0.33	-0.0003	0.0031	-0.0015	Decreased AA
FAM86B3P	rs2955587	8	8098079	C/T	EA	0.47	0.11	0.69	0.0005	0.0304	-0.0017	Decreased AA
MFHAS1	rs1039917	8	8718850	A/G	EA	0.4	0.11	0.44	0.0003	0.0262	0.0013	Decreased AA
BLK	rs2061831	8	11339882	G/A	META	0.3	0.17	0.62	0.0007	0.0139	-0.0036	Decreased AA
BLK	rs2736340	8	11343973	T/C	AA	0.3	0.17	0.61	0.0007	0.0136	-0.0037	Decreased AA
PVT1-BC009730	rs6651252	8	129567181	T/C	EA	0.88	0.67	0.92	0.0001	0.0023	0	Decreased AA
IL2RA	rs12722558	10	6070276	A/T	EA	0.12	0.02	0.07	0.0016	0.0535	0.0121	Decreased AA
IL2RA	rs10905718	10	6114856	G/A	EA	0.32	0.14	0.2	0.0015	0.0154	0.0047	Decreased AA
IL2RA	rs112123005	10	6472492	C/A	EA	0.02	0	0.01	0.0041	0.0242	0.0189	Decreased AA
WDFY4	rs2663054	10	50101977	G/A	EA	0.58	0.2	0.58	0.0016	0.0157	-0.0001	Decreased AA
WDFY4	rs1913517	10	50119054	T/C	EA	0.55	0.38	0.58	0.0019	0.0048	-0.0003	Decreased AA
IRF7	rs6598011	11	577809	A/G	EA	0.36	0.08	0.28	0.0014	0.029	0.003	Decreased AA
SYT1	rs17005500	12	79738884	T/C	HA	0.95	0.72	0.95	0.0002	0.0025	0.0005	Decreased AA
ATXN2	rs653178	12	112007756	C/T	META	0.52	0.08	0.29	-0.0004	0.0413	0.0092	Decreased AA
SLC15A4	rs11059927	12	129294333	C/T	EA	0.12	0.02	0.25	-0.0001	0.0505	-0.0041	Decreased AA
SLC15A4	rs1385374	12	129300694	T/C	EA	0.12	0.02	0.25	-0.0001	0.0505	-0.0041	Decreased AA
RAD51B	rs911263	14	68753593	A/G	META	0.72	0.25	0.78	0.0008	0.0204	-0.0003	Decreased AA
CLEC16A	rs2041670	16	11174652	C/T	META	0.71	0.46	0.8	0.0001	0.0045	-0.0004	Decreased AA
CLEC16A	rs12448240	16	11187218	G/A	HA	0.04	0.01	0.02	0.0022	0.0784	0.0127	Decreased AA
CLEC16A	rs12599402	16	11189888	T/C	EA	0.6	0.36	0.65	0.0005	0.0053	-0.0007	Decreased AA
CLEC16A	rs78318981	16	11343022	A/C	EA	0.02	0	0.01	0.0052	0.0476	0.0253	Decreased AA
ITGAM	rs72799341	16	30936743	A/G	EA	0.25	0.11	0.34	0.0003	0.0136	-0.0033	Decreased AA
CSNK2A2-CCDC113	rs2550333	16	58267472	G/T	HA	0.17	0.13	0.37	-0.0013	0.0056	-0.0044	Decreased AA
ERBB2-IKZF3	rs72832915	17	37834808	T/C	EA	0.32	0.06	0.36	0.0006	0.0397	-0.0023	Decreased AA
ERBB2-IKZF3	rs4252665	17	37885383	A/G	EA	0.05	0.01	0.03	0.0017	0.0297	0.0063	Decreased AA
GRB2	rs8072449	17	73312184	A/G	META	0.84	0.2	0.83	0.0007	0.0321	0.0008	Decreased AA
GRB2	rs930297	17	73404537	A/G	EA	0.89	0.52	0.88	0.0003	0.0069	0.0003	Decreased AA
TYK2	rs280519	19	10472933	T/C	EA	0.52	0.44	0.68	-0.0001	0.0026	-0.0013	Decreased AA
NCOA5-CD40	rs4810485	20	44747947	A/C	EA; META	0.27	0.08	0.22	-0.001	0.0258	0.0048	Decreased AA
GFI1-EVI5	rs6662618	1	92935411	T/G	EA; META	0.18	0.45	0.25	-0.0006	-0.0045	0.0012	Increased AA
NOTCH2	rs835573	1	120464165	A/G	META	0.14	0.44	0.18	-0.0016	-0.0071	-0.0016	Increased AA
ADAM15-EFNA1	rs4971066	1	155105882	T/G	EA	0.85	0.96	0.52	-0.0002	-0.0017	0.0067	Increased AA
THADA	rs6756736	2	43558743	T/C	EA	0.21	0.38	0.18	0.0009	-0.0037	-0.0005	Increased AA
PXK	rs6445975	3	58370177	C/A	EA	0.31	0.58	0.36	0.0014	-0.0031	-0.0024	Increased AA
PXK	rs11130633	3	58370792	A/G	EA	0.35	0.59	0.39	0.001	-0.0028	-0.0015	Increased AA
PXK-PDHB-KCTD6	rs9852465	3	58465183	G/A	META	0.37	0.68	0.39	0.001	-0.0033	-0.0008	Increased AA
EPHA3-PROS1	rs7653338	3	89938088	A/G	HA	0.06	0.42	0.09	-0.0056	-0.0082	-0.0076	Increased AA
TMEM39A-TIMMDC1	rs1534154	3	119311030	G/A	EA	0.18	0.37	0.14	0.001	-0.0048	-0.001	Increased AA
TNIP1	rs6889239	5	150457771	C/T	EA	0.31	0.73	0.52	-0.001	-0.0045	-0.0048	Increased AA
TNIP1	rs10036748	5	150458146	A/G	HA; META	0.31	0.82	0.53	-0.0009	-0.0051	-0.0051	Increased AA
PTTG1-MIR146A	rs888656	5	159903870	C/G	EA	0.34	0.84	0.42	-0.0008	-0.0052	-0.0024	Increased AA
ATXN1	rs909788	6	16636461	A/G	META	0.45	0.68	0.43	0	-0.0047	0.0004	Increased AA
LRRC16A	rs10498722	6	25186512	A/G	EA	0.1	0.15	0.06	0.0021	-0.0053	0.0001	Increased AA
SLC17A4	rs4712969	6	25764192	T/C	EA	0.12	0.15	0.06	0.0034	-0.0044	0.0019	Increased AA
UHRF1BP1-DEF6	rs9462027	6	34797241	T/C	EA	0.31	0.63	0.25	-0.0011	-0.0054	0.0025	Increased AA
UHRF1BP1-DEF6	rs34840245	6	34812701	G/T	AA; META	0.13	0.27	0.12	-0.0039	-0.0032	0.0037	Increased AA
UHRF1BP1-DEF6	rs13205210	6	34831856	C/T	EA	0.13	0.24	0.12	-0.0039	-0.002	0.0039	Increased AA
TCP11-SCUBE3	rs9394274	6	35114911	A/C	HA	0.3	0.76	0.28	-0.0018	-0.0052	0.0006	Increased AA
UHRF1BP1-DEF6	rs1194	6	35263555	A/G	AA	0.17	0.38	0.2	-0.0028	-0.0045	-0.0027	Increased AA
UHRF1BP1-DEF6	rs6938946	6	35280697	C/T	EA	0.17	0.26	0.18	-0.0024	-0.0036	-0.0018	Increased AA
DEF6-PPARD	rs6920432	6	35298662	G/A	EA	0.1	0.68	0.2	-0.006	-0.0084	-0.0076	Increased AA
ATG5	rs6923608	6	106537790	T/C	EA	0.15	0.39	0.09	0.0025	-0.0062	-0.0028	Increased AA
TNFAIP3	rs5029939	6	138195723	C/G	EA	0.06	0.38	0.05	-0.002	-0.0112	-0.0036	Increased AA
TNFAIP3	rs2230926	6	138196066	C/A	EA	0.06	0.38	0.05	-0.0021	-0.0113	-0.0036	Increased AA
C7orf72-IKZF1	rs4917014	7	50305863	T/G	EA; META	0.71	0.94	0.52	-0.0001	-0.0018	0.0031	Increased AA
GTF2IRD1-GTF2I	rs73366469	7	74033600	C/T	EA	0.13	0.18	0.07	-0.0003	-0.006	0.0064	Increased AA
XKR6	rs73535131	8	11094967	G/A	HA	0.05	0.22	0.23	-0.002	-0.0061	-0.0053	Increased AA
PKIA-ZC2HC1A	rs4739134	8	79556148	T/C	META	0.29	0.41	0.2	-0.0024	-0.0032	0.0039	Increased AA
PKIA-ZC2HC1A	rs1966115	8	79556891	A/G	EA	0.3	0.53	0.21	-0.0024	-0.0032	0.0025	Increased AA
PKIA-ZC2HC1A	rs12114284	8	79558441	A/G	EA	0.29	0.53	0.2	-0.0025	-0.0032	0.0027	Increased AA
WDFY4	rs2928403	10	50018419	C/T	EA	0.14	0.67	0.22	-0.0003	-0.0061	-0.0052	Increased AA
PLLP-CCL22	rs223881	16	57386566	T/C	EA	0.26	0.65	0.41	-0.0007	-0.0056	-0.0035	Increased AA
PLLP-CCL22	rs223889	16	57392241	T/C	META	0.31	0.7	0.43	-0.0005	-0.0055	-0.0024	Increased AA
ERBB2-IKZF3	rs8079075	17	38010815	C/T	EA	0.05	0.14	0.04	0.0013	-0.0072	-0.0028	Increased AA
ERBB2-IKZF3	rs1453560	17	38023441	C/A	EA	0.05	0.28	0.04	0.0011	-0.008	-0.0049	Increased AA
GRB2	rs1463485	17	73851791	G/C	EA	0.22	0.54	0.21	-0.0028	-0.0062	0.0013	Increased AA
UBE2L3	rs11089629	22	21958872	G/T	EA	0.24	0.5	0.49	-0.0006	-0.0022	-0.0064	Increased AA
UBE2L3	rs7444	22	21976934	G/A	META	0.24	0.52	0.49	-0.0006	-0.0031	-0.0063	Increased AA
ENTHD1-GRAP2	rs137956	22	40293463	A/G	META	0.58	0.9	0.52	-0.0004	-0.0034	0.0009	Increased AA
* Named by the genes bounding the region of association, unless literature strongly implicated a specific gene.
