# Supplementary material for: Transancestral mapping and genetic load in systemic lupus erythematosus
Source: Nat Commun. 2017 Jul 17;8:16021. doi: 10.1038/ncomms16021 (PMC5520018; doi:10.1038/ncomms16021)
Supplement: Supplementary Data 11 [file ncomms16021-s12.xlsx]

## Sheet: SD11
Supplementary Table 11. Binomial test of CEU versus YRI admixture deviations.
	Average Admixture in Cases		SNP counts
Population	CEU	YRI	Higher CEU Admixture	Higher YRI Admixture	Total SNPs*	P-value
AA	0.1637	0.8363	46	2	48	8.36x10-12
EA	0.9677	0.0323	0	1	1	- **
HA	0.8642	0.1358	13	0	13	2.44x10-4
Legend:
*Total SNPs that had deviations from average admixture ± 0.01.
** Only one SNP observed at this threshold, statistic not computed.
