# Supplementary material for: Transancestral mapping and genetic load in systemic lupus erythematosus
Source: Nat Commun. 2017 Jul 17;8:16021. doi: 10.1038/ncomms16021 (PMC5520018; doi:10.1038/ncomms16021)
Supplement: Supplementary Data 12 [file ncomms16021-s13.xlsx]

## Sheet: A
Supplementary Table 12. Unique cis expression quantitative trait locus (eQTL) for regions in Tier 1 and Tier 2 associations (Supplementary Table 2). The max eQTL score only was retained for each eQTL SNP.
a. European Ancestry
SNP	Proxy	Chr: Position (hg19)	r2*	eQTL Gene	Min eQTL p-value**	Tissue Code***
rs2476601	rs17031716	chr1:114151847	0.51	PHTF1	8.11e-09	19
rs1237290	rs13524	chr1:114228200	0.86	RSBN1	9.1e-07	6
rs6679677	rs1237682	chr1:114364104	0.57	PHTF1	4.29e-10	19
rs11590283	rs12410087	chr1:1239935	0.55	MRPL20	4.81e-09	1,6,9,30,32,41
rs11590283	rs12410087	chr1:1239935	0.55	SCNN1D	1.62e-07	30
rs11590283	rs61766198	chr1:1243896	0.57	CPSF3L	3.17e-09	1,6,23,29,30
rs11590283	rs12142199	chr1:1249187	1	ATAD3C	3.86e-09	30
rs11590283	rs2649599	chr1:1305493	0.79	ANKRD65	1.13e-15	1,2,3,4,6,19,21,24,25,26,30,35,36
rs41264285	rs45444697	chr1:155034632	1	ADAM15	6.03e-13	1,18,19,27,28,36,44
rs41264285	rs45444697	chr1:155034632	1	HCN3	5.49e-07	30
rs116660017	rs57034599	chr1:161443630	1	SDHC	2.34e-07	44
rs10800309	rs4656308	chr1:161478751	0.71	FCGR2C	5.46e-07	30
rs12129787	rs4656311	chr1:161498850	0.76	RPS23P10	1.06e-07	44
rs41263646	rs11579965	chr1:183563161	0.85	NCF2	9.8e-26	23,35,36
rs6662618	rs6689470	chr1:92951210	0.81	EVI5	5.88e-07	41
rs12738833	rs6603986	chr1:93017221	0.69	EVI5	1.76e-18	1,2,6,17,19,20,21,22,23,24,27,28,30,35,36,38,39,44
rs12738833	rs11583778	chr1:93263474	0.77	FAM69A	7.76e-12	5,6,19,30
rs11681718	rs13019081	chr2:102950822	0.71	IL1RL1	2.92e-13	10,28
rs11681718	rs1474309	chr2:103091001	1	SLC9A4	9.51e-08	40
rs2196171	rs700662	chr2:198668751	0.52	SF3B1	2.52e-10	8,30,41
rs6738825	rs700675	chr2:198700216	0.52	ANKRD44	2.68e-08	40
rs2196171	rs1865586	chr2:198758868	0.56	ANKRD44	1.22e-08	40
rs6738825	rs6726506	chr2:198846486	0.52	SF3B1	1.02e-09	8,30,41
rs2196171	rs1541953	chr2:198898344	0.97	RFTN2	3.64e-10	1,28
rs2196171	rs10206714	chr2:198906481	0.97	PLCL1	1.24e-23	44
rs6738825	rs11679484	chr2:198921604	0.52	PLCL1	5.24e-12	44
rs62149377	rs62142686	chr2:60948744	0.52	PAPOLG	5.92e-09	41
rs2600669	rs35507645	chr2:61396766	0.51	AHSA2	6.08e-41	1,2,3,4,5,6,7,8,9,10,12,13,14,15,16,17,19,20,21,22,23,24,25,26,27,28,29,30,31,32,33,34,35,36,38,39,40,41,42,43,44
rs2600669	rs35507645	chr2:61396766	0.51	KIAA1841	1.39e-07	9,10,15,16,24,30
rs1132200	rs12636784	chr3:119174383	0.78	POGLUT1	2.58e-08	4,6,19,24
rs1534154	rs20569	chr3:119305169	0.8	ADPRH	8.52e-09	3
rs6445975	rs4681672	chr3:58230436	0.67	RPP14	4.44e-16	26,29
rs6445975	rs2271633	chr3:58260073	0.69	ABHD6	4.1e-08	6,19,22,23,24,30
rs11130633	rs9876343	chr3:58323230	0.51	RPP14	7.13e-10	29
rs11130633	rs9876343	chr3:58323230	0.51	ABHD6	7.75e-09	6,22,23,36
rs11130633	rs9876343	chr3:58323230	0.51	PXK	1.15e-07	1,2,3,6,26,29,30,33,38,44
rs11130633	rs9876343	chr3:58323230	0.51	PDHB	8.36e-07	6
rs6445975	rs4681852	chr3:58409173	0.52	PXK	2.4e-30	2,3,6,9,10,24,25,26,28,29,30,32,41
rs6445975	rs6793328	chr3:58414872	0.67	PDHB	7.51e-16	1,19,26,28,29,36,40,44
rs4690229	rs73207782	chr4:848764	0.51	UVSSA	9.28e-09	1,6,19,20,23,24,36,39,44
rs4690229	rs62297079	chr4:879977	0.51	CRIPAK	1.1e-07	1,4,6,23
rs4690229	rs73209867	chr4:899168	0.57	PCGF3	3.32e-07	44
rs4690229	rs10017289	chr4:943534	0.5	IDUA	7.93e-11	4,6,24,28,29,30,44
rs4690229	rs28504033	chr4:948640	0.6	TMEM175	7.41e-07	36
rs4690229	rs62294486	chr4:961919	0.7	DGKQ	6.43e-42	1,2,4,6,17,18,19,20,23,24,28,30,32,38,39,40,41,44
rs4690229	rs111344337	chr4:967335	0.55	SLC26A1	4.84e-18	1,2,4,5,6,10,17,19,20,21,22,23,24,25,26,28,29,30,32,33,35,36,39,41,43,44
rs3733345	rs4690229	chr4:970724	0.74	DGKQ	7.41e-71	1,2,4,6,17,18,19,20,21,23,24,28,30,32,38,39,40,41,44
rs3733345	rs4690219	chr4:977270	0.53	SLC26A1	1.38e-54	1,2,3,4,5,6,8,9,10,12,15,16,17,19,20,21,22,23,24,25,26,28,29,30,31,32,33,34,35,36,38,39,40,41,42,43,44
rs3733345	rs4690219	chr4:977270	0.53	GAK	7.34e-07	1
rs3733345	rs10902762	chr4:980932	0.54	IDUA	3.89e-11	1,2,6,21,23,24,28,30,32,36,39,41,44
rs10498722	rs62392365	chr6:25371369	0.69	BTN3A2	1.2e-11	1,4,19,24,26,28,29,30,44
rs35789010	rs7752195	chr6:25419094	0.91	TRIM38	5.72e-10	44
rs35789010	rs13201341	chr6:25822661	0.61	BTN3A2	2.03e-21	1,4,6,17,19,21,23,24,26,28,29,30,35,36,39,41,44
rs4712969	rs1184498	chr6:25864882	0.66	TRIM38	1.79e-08	44
rs4712969	rs17598658	chr6:26175866	0.7	BTN3A2	2.08e-29	1,4,6,10,17,19,21,22,23,24,25,26,28,29,30,35,36,39,40,41,44
rs36014129	rs55706012	chr6:26266311	0.7	PRSS16	2.75e-07	10
rs36014129	rs34550936	chr6:26361985	0.54	BTN3A2	1.99e-67	1,2,3,4,5,6,8,9,10,12,13,14,15,16,17,18,19,20,21,22,23,24,25,26,27,28,29,30,31,32,33,34,35,36,38,39,40,41,42,43,44
rs9462027	rs205259	chr6:34564066	0.61	UHRF1BP1	4.31e-57	1,2,3,4,5,6,8,9,10,16,17,18,19,20,21,22,23,24,25,26,27,28,29,30,32,35,36,37,38,39,41,44
rs13205210	rs9469813	chr6:34569814	0.93	UHRF1BP1	1.27e-22	1,3,4,6,19,21,22,24,26,28,29,30,35,39,44
rs13205210	rs9469813	chr6:34569814	0.93	SNRPC	6.11e-07	1,4,6,24,28,30
rs11755393	rs9368829	chr6:34668442	0.51	C6orf106	8.14e-14	29,32
rs9462027	rs9462019	chr6:34748730	0.63	SNRPC	1.54e-16	1,3,6,8,15,16,18,19,21,23,24,28,29,30,35,36,41
rs9462027	rs6457792	chr6:34764443	1	C6orf106	6.9e-09	29
rs11755393	rs9469905	chr6:34797747	0.75	UHRF1BP1	5.46e-55	1,2,3,4,5,6,8,9,10,16,17,18,19,20,21,22,23,24,25,26,27,28,29,30,32,35,36,37,38,39,41,44
rs11755393	rs9469905	chr6:34797747	0.75	SNRPC	1.25e-15	1,2,3,6,8,12,15,16,19,21,23,24,25,28,29,30,35,36,41
rs71567468	rs13198340	chr6:34851211	0.74	TAF11	1.05e-11	1,6,26,29,36
rs71567468	rs13193526	chr6:34913186	0.59	UHRF1BP1	1.12e-11	6,24,29
rs71567468	rs13215208	chr6:34948771	0.59	TCP11	7.93e-07	1
rs13205210	rs1880090	chr6:34990968	0.5	TCP11	3.51e-13	1,6,25,36
rs13205210	rs1880090	chr6:34990968	0.5	SCUBE3	2.01e-08	19
rs13205210	rs1880090	chr6:34990968	0.5	DEF6	1.2e-07	44
rs6938946	rs4713840	chr6:35143168	0.58	SCUBE3	9.63e-07	19
rs6920432	rs6940375	chr6:35162709	0.5	DEF6	4.73e-19	30,44
rs6920432	rs6940375	chr6:35162709	0.5	ZNF76	2.11e-09	44
rs6920432	rs6940375	chr6:35162709	0.5	TCP11	8.77e-07	2,36
rs6938946	rs6907324	chr6:35275167	0.72	ZNF76	4.18e-13	44
rs6938946	rs10755687	chr6:35278796	0.63	DEF6	2.28e-22	30,44
rs6938946	rs2395617	chr6:35285720	0.82	TCP11	1.51e-12	1,2,28,36,40
rs6920432	rs11571504	chr6:35310749	0.87	SNRPC	4.88e-07	25
rs6920432	rs73411747	chr6:35312668	0.61	C6orf106	7.47e-07	29
rs6920432	rs6457816	chr6:35362848	0.75	UHRF1BP1	3.88e-09	1,22,29
rs3807307	rs3823536	chr7:128579666	0.97	IRF5	4.68e-34	1,2,4,6,19,21,22,23,24,28,30,32,36,37,39,41,44
rs7808907	rs3925323	chr7:128592241	0.54	IRF5	3.02e-16	4,6,21,24,30,41,44
rs35000415	rs13222044	chr7:128716525	0.69	IRF5	6.48e-07	44
rs702814	rs849140	chr7:28183702	0.67	JAZF1-AS1	3.09e-08	6,20,29
rs702814	rs1635852	chr7:28189411	0.93	JAZF1	7.53e-07	29
rs10245867	rs498475	chr7:28256240	0.58	JAZF1-AS1	1.33e-07	10
rs73137125	rs6945602	chr7:74005525	0.69	PMS2P5	1.54e-08	4,41
rs73366469	rs17145611	chr7:74045054	0.74	STAG3L1	4.07e-07	4
rs73366469	rs117649635	chr7:74297908	0.53	PMS2P5	2.19e-18	1,2,4,6,19,21,23,24,26,29,30,32,36,39,41
rs73366469	rs117649635	chr7:74297908	0.53	STAG3L2	7.86e-16	1,2,4,6,19,23,24,26,28,29,30,36,39,41
rs73366469	rs117649635	chr7:74297908	0.53	GTF2IRD2	6.31e-07	6
rs7831557	rs4841318	chr8:10187200	0.62	PRSS55	2.17e-08	9
rs7831557	rs10100209	chr8:10584212	0.53	RP1L1	1.31e-07	30
rs6985109	rs2409674	chr8:10595878	0.5	RP1L1	1.27e-08	23,30
rs7819602	rs28570522	chr8:10630568	0.55	RP1L1	9.78e-09	30
rs7831557	rs10090444	chr8:10745469	0.59	FDFT1	5.85e-08	6
rs7831557	rs10107145	chr8:10758213	0.62	FAM167A	4.64e-08	19,23,44
rs7831557	rs4841457	chr8:10773511	0.56	BLK	4.82e-09	19
rs7819602	rs7011106	chr8:10836359	0.53	NEIL2	4.49e-07	30
rs7819602	rs10089518	chr8:10839803	0.55	FDFT1	7.21e-12	6
rs7819602	rs10089518	chr8:10839803	0.55	FAM167A	9.14e-09	19,23,36,44
rs6985109	rs2409698	chr8:10957243	0.57	BLK	6.8e-10	19
rs7819602	rs2409701	chr8:10957723	0.51	BLK	5.61e-10	19
rs7819602	rs10481445	chr8:11109269	0.55	FAM66D	4.41e-07	28
rs6985109	rs2572418	chr8:11113089	0.59	FAM85A	1.57e-07	4
rs6985109	rs765731	chr8:11121498	0.53	MTMR9	8.79e-07	20
rs7819602	rs3808502	chr8:11179458	0.53	ALG1L11P	8.28e-07	8,15
rs7819602	rs35418978	chr8:11186453	0.51	TDH	8.92e-14	32,33,40,41
rs7819602	rs35418978	chr8:11186453	0.51	C8orf12	3.04e-10	29,32
rs6985109	rs2736265	chr8:11186674	0.53	SLC35G5	6.27e-07	1
rs6985109	rs55758514	chr8:11230259	0.51	FDFT1	2.05e-08	6
rs6985109	rs13268126	chr8:11230574	0.51	FAM167A	5.06e-10	36,44
rs6985109	rs2572440	chr8:11249010	0.51	TDH	1.96e-22	32,40,41
rs6985109	rs2572440	chr8:11249010	0.51	C8orf12	5.95e-18	29,32
rs2736336	rs6998387	chr8:11293458	0.53	FAM66A	4.81e-07	9,10,24
rs2736336	rs2003422	chr8:11303137	0.53	FAM167A	4.54e-27	18,19,35,36,44
rs7812879	rs12543308	chr8:11308793	0.52	FAM167A	1.53e-10	35,36
rs2736336	rs756038	chr8:11336781	0.51	FDFT1	1.06e-07	6
rs2736336	rs2618473	chr8:11344127	0.89	BLK	5.4e-12	19,44
rs1966115	rs6982937	chr8:79555186	0.91	PRKRIRP7	1.09e-12	18
rs1966115	rs10110524	chr8:79561106	0.63	PKIA	1.23e-10	19
rs12114284	rs982030	chr8:79568094	0.54	IL7	1.27e-11	9,10,30,31,41
rs12114284	rs982030	chr8:79568094	0.54	ZC2HC1A	3.12e-11	4,18,44
rs12114284	rs982030	chr8:79568094	0.54	PRKRIRP7	9.06e-10	18
rs12114284	rs982030	chr8:79568094	0.54	PKIA	1.39e-09	19
rs1966115	rs10092335	chr8:79598453	1	ZC2HC1A	8.67e-20	18,44
rs1966115	rs11986947	chr8:79621192	1	IL7	6.67e-18	9,10,30,31,41
rs2955587	rs2980439	chr8:8094870	0.78	FAM86B3P	3.95e-39	2,9,10,12,19,21,23,33,40
rs2955587	rs2980439	chr8:8094870	0.78	ALG1L13P	5.01e-29	19,23
rs2955587	rs2980439	chr8:8094870	0.78	SGK223	2.79e-24	41
rs2955587	rs2980439	chr8:8094870	0.78	FAM85B	3.25e-16	8,9,10,12,40
rs2955587	rs2980439	chr8:8094870	0.78	ENPP7P1	6.41e-12	40
rs2955587	rs2945891	chr8:8155475	0.66	ERI1	2.39e-22	19,22
rs2980512	rs2976944	chr8:8270914	0.51	ENPP7P1	1.13e-10	40
rs2980512	rs2921053	chr8:8319963	0.51	SGK223	1.28e-38	41
rs2955587	rs2976909	chr8:8346690	0.51	CLDN23	3.37e-07	36
rs2980512	rs2921036	chr8:8363897	0.6	ALG1L13P	3.78e-21	19,23
rs2980512	rs2921036	chr8:8363897	0.6	FAM85B	6.32e-10	40
rs2980512	rs7837587	chr8:8378992	0.63	ERI1	6.42e-23	19
rs2980512	rs7826238	chr8:8387095	0.62	FAM86B3P	1.23e-25	2,9,10,19,23,40
rs2980512	rs7011229	chr8:8543324	0.51	CLDN23	2e-14	28,35,36
rs2980512	rs7011229	chr8:8543324	0.51	MFHAS1	1.78e-09	25
rs1039917	rs572307	chr8:8578811	0.58	CLDN23	8.11e-17	28,35,36
rs1039917	rs693109	chr8:8640172	0.69	FAM86B3P	7.07e-23	2,9,10,19,23,40
rs1039917	rs7832968	chr8:8652889	0.72	SGK223	4.45e-25	41
rs1039917	rs7832968	chr8:8652889	0.72	FAM85B	1.55e-10	12,40
rs1039917	rs1510934	chr8:8696449	0.82	ENPP7P1	2.84e-08	40
rs1039917	rs4481596	chr8:8704330	0.68	ALG1L13P	1.79e-17	19,23
rs1039917	rs12542733	chr8:8824858	0.56	MFHAS1	6.92e-10	25,29
rs1039917	rs4841083	chr8:8870428	0.53	ERI1	7.14e-50	4,19,28
rs7831557	rs615632	chr8:9796321	0.68	ERI1	5.24e-12	19
rs7831557	rs2062332	chr8:9980024	0.54	PINX1	6.8e-07	40
rs2928403	rs11101518	chr10:50032373	0.82	WDFY4	1.49e-07	28
rs2732549	rs2553773	chr11:35083633	1	CD44	2.53e-13	6
rs112006329	rs60568231	chr11:575553	0.67	RNH1	2.62e-08	24,28,30,41
rs112006329	rs7936397	chr11:577534	0.92	PHRF1	1.35e-07	23
rs6598011	rs6598011	chr11:577809	1	EPS8L2	1.17e-07	4,6
rs4963128	rs4963128	chr11:589564	1	TMEM80	1.21e-11	1,2,4,6,8,10,12,14,15,17,19,20,23,24,26,28,29,30,32,36,40,41,44
rs112006329	rs12272314	chr11:590648	0.92	DRD4	1.06e-09	23
rs112006329	rs936472	chr11:593453	0.61	TMEM80	1.12e-14	1,2,4,6,19,20,23,24,26,28,29,30,32,35,36,40,41,44
rs112006329	rs936468	chr11:607175	0.73	CDHR5	5.66e-08	18
rs112006329	rs12419618	chr11:611531	0.73	HRAS	8.62e-11	1,3,4,6,19,23,24,28,29,30,33,41
rs6598011	rs2740380	chr11:617537	0.59	TMEM80	8.39e-17	1,2,4,6,8,10,12,14,19,20,23,24,26,28,29,30,32,35,36,38,40,41,44
rs6598011	rs2740380	chr11:617537	0.59	HRAS	4.5e-11	6,24,28,29
rs112006329	rs11246217	chr11:623765	0.92	PTDSS2	1.03e-07	10
rs112006329	rs35134589	chr11:625695	0.67	IRF7	1.68e-10	29,32
rs112006329	rs35134589	chr11:625695	0.67	DEAF1	1.69e-08	32
rs112006329	rs7929541	chr11:633689	0.65	EPS8L2	1.67e-07	10
rs1385374	rs61946171	chr12:129268648	0.51	GLT1D1	2.14e-08	4
rs11059927	rs10847696	chr12:129297153	1	SLC15A4	9.74e-10	4,19,40
rs11059927	rs36068387	chr12:129328618	0.65	GLT1D1	1.32e-12	4,41
rs12599402	rs6498135	chr16:11034933	0.66	DEXI	2.05e-10	1,2,6,19,23,30,32,36,40,41
rs9652601	rs3087876	chr16:11036624	0.51	DEXI	3.3e-10	1,2,19,23,30,36,40,41
rs12599402	rs28534539	chr16:11279631	0.54	HNRNPCP4	1.93e-09	41
rs243323	rs9936459	chr16:11437779	0.78	RMI2	6.82e-24	1,4,6,8,10,12,13,17,18,23,24,26,29,30,33,41
rs72799341	rs2125293	chr16:30863875	0.71	BCKDK	4.47e-08	36
rs72799341	rs2125293	chr16:30863875	0.71	PRR14	4.64e-07	35
rs72799341	rs12920259	chr16:30881299	0.51	C16orf93	2.13e-10	33,41
rs72799341	rs113448632	chr16:30898219	0.68	RNF40	2.41e-10	1,19,24,30,41,44
rs72799341	rs1046276	chr16:30914626	0.55	ITGAX	9.01e-08	44
rs72799341	rs28360557	chr16:30983260	0.51	HSD3B7	5.12e-33	3,6,19,21,23,25,26,29,33,35,36,39,41
rs72799341	rs58726213	chr16:31044683	0.51	STX1B	2.73e-19	1,3,4,6,9,10,19,21,23,30,32,36,39,40,41
rs72799341	rs58726213	chr16:31044683	0.51	STX4	1.86e-10	10,12,18,21,23,24,29,30,36,40,41
rs72799341	rs889555	chr16:31122571	0.71	ZNF668	2.03e-08	44
rs72799341	rs59735493	chr16:31133100	0.71	KAT8	7.33e-25	1,4,6,8,10,13,15,17,18,19,20,21,22,23,24,25,28,29,30,33,35,36,39,41,43
rs72799341	rs1549299	chr16:31154146	0.67	PRSS36	2.89e-11	8,9,10,12,13,15,16
rs223881	rs178602	chr16:57481305	0.5	CIAPIN1	4.06e-16	2,19,40
rs223881	rs223877	chr16:57509164	0.58	COQ9	2.35e-14	4,6,9,10,30
rs223881	rs598486	chr16:57511625	0.56	POLR2C	9.71e-12	9,10,41
rs223881	rs496772	chr16:57512366	0.56	DOK4	1.29e-09	41
rs1170436	rs11642045	chr16:68583892	1	CIRH1A	5.24e-09	41
rs1170436	rs7203363	chr16:68587692	0.69	ZFP90	1.35e-48	18,19,28,29,38,40,44
rs4252665	rs35585925	chr17:37898210	0.74	GSDMA	3.25e-09	44
rs4252665	rs34758895	chr17:37925468	1	ORMDL3	1.22e-07	19,28
rs4252665	rs112599791	chr17:38072475	1	GSDMB	1.71e-07	10,19,36
rs930297	rs1985808	chr17:73238208	0.61	NUP85	9.99e-16	1,4,6,21,23,24,28,29,30,32,35,36,40,41,44
rs930297	rs4788875	chr17:73250996	0.69	MRPS7	1.06e-10	18,19,23,26,39
rs930297	rs1809352	chr17:73269530	0.66	GGA3	6.14e-07	1,41
rs930297	rs9901434	chr17:73388770	0.57	MIF4GD	7.06e-09	44
rs930297	rs930297	chr17:73404537	1	LLGL2	1.62e-08	26,29
rs1463485	rs8067076	chr17:73837142	0.67	UNC13D	1.39e-13	28,44
rs1463485	rs2290771	chr17:73844748	0.69	GALK1	5.11e-09	27
rs1463485	rs76154832	chr17:73876473	0.53	TRIM47	1.39e-14	9,10,35,36
rs1463485	rs56000661	chr17:73878654	0.6	WBP2	4.22e-07	41
rs1463485	rs55823223	chr17:73890363	0.56	TRIM65	2.37e-15	1,19,25,30,36,41
rs1463485	rs55823223	chr17:73890363	0.56	TEN1	5.39e-07	4
rs1463485	rs9902371	chr17:73897046	0.53	FBF1	6.87e-23	1,2,4,6,8,10,12,17,19,20,21,24,28,29,30,33,36,40,41
rs1463485	rs3682	chr17:73942150	0.5	MRPL38	4.05e-15	1,6,8,10,30,36,41
rs74908652	rs78295726	chr19:10426512	0.7	ICAM4	7.21e-07	44
rs425648	rs393548	chr19:18197744	1	IL12RB1	6.09e-21	18,28,38,44
rs13344313	rs9749546	chr19:18518216	1	LRRC25	1.48e-07	44
rs13344313	rs10416993	chr19:18600455	0.53	SSBP4	9.14e-12	23,24,41
rs13344313	rs10416993	chr19:18600455	0.53	ELL	4.23e-09	44
rs7679	rs4810479	chr20:44545048	0.63	NEURL2	7.34e-07	2
rs7679	rs2868346	chr20:44547970	0.68	PLTP	2.37e-11	2,4,6,23,26,28,29,39,41
rs6131014	rs6074019	chr20:44729897	0.64	CD40	4.28e-09	1,19,36
rs4810485	rs6032662	chr20:44734310	0.96	CD40	1.03e-10	1,3,19,24,28,30,36,41
rs131658	rs131658	chr22:21917626	1	CCDC116	4.02e-22	1,2,4,5,6,10,17,19,20,22,23,24,25,26,28,30,31,35,36,38,41
rs131658	rs131658	chr22:21917626	1	UBE2L3	5.93e-07	44
rs11089629	rs140491	chr22:21922364	1	UBE2L3	6.49e-09	44
rs11089629	rs878825	chr22:21982249	1	CCDC116	3.76e-27	1,4,5,6,9,10,17,19,20,22,23,24,25,26,28,30,36,38,41,43
*r2 values are based on 1000 Genomes CEU data for European and Hispanic Ancestry SNPs, and YRI data for African American SNPs.
**refers to the minimum p-value across all tissues
***1:Adipose_Subcutaneous,2:Adipose_Visceral,3:Adrenal,4:Artery_Aorta,5:Artery_Coronary,6:Artery_Tibial,7:Brain_Anterior_cingulate,8:Brain_Caudate_basal_ganglia,9:Brain_Cerebellar_Hemisphere,10:Brain_Cerebellum,11:Brain_Cortex,12:Brain_Frontal_Cortex_BA9,13:Brain_Hippocampus,14:Brain_Hypothalamus,15:Brain_Nucleus_accumbens_basal_ganglia,16:Brain_Putamen_basal_ganglia,17:Breast_Mammary,18:Cells_EB…

## Sheet: B
Supplementary Table 12. Unique cis expression quantitative trait locus (eQTL) for regions in Tier 1 and Tier 2 associations (Supplementary Table 2). The max eQTL score only was retained for each eQTL SNP.
b. African American
SNP	Proxy	Chr:Position (hg19)	r2*	eQTL Gene	Min eQTL p-value**	Tissue Code***
rs34840245	rs13193526	chr6:34913186	0.57	UHRF1BP1	1.12e-11	6,24,29
rs34840245	rs847843	chr6:34915819	0.57	UHRF1BP1	1.05e-12	1,2,4,6,19,21,22,24,26,28,29,30,41,44
rs34840245	rs13215208	chr6:34948771	0.61	TCP11	7.93e-07	1
rs1194	rs6907324	chr6:35275167	1	ZNF76	4.18e-13	44
rs4731532	rs3823536	chr7:128579666	0.62	IRF5	4.68e-34	1,2,4,6,19,21,22,23,24,28,30,32,36,37,39,41,44
rs11763959	rs59147352	chr7:128672915	0.71	IRF5	1.48e-10	21,41,44
rs4731532	rs56357552	chr7:128726884	0.53	TSPAN33	3.26e-10	41
rs4731532	rs56357552	chr7:128726884	0.53	TNPO3	9.28e-10	44
rs4731532	rs56357552	chr7:128726884	0.53	SMO	1.2e-08	41
rs4731532	rs4473954	chr7:128728754	0.58	TSPAN33	8.14e-08	41
rs2618444	rs1382568	chr8:11351220	0.66	FAM167A	5.71e-12	18,44
rs1170436	rs4783647	chr16:68558048	0.91	CDH1	3.96e-07	13
rs1170436	rs7203363	chr16:68587692	0.96	ZFP90	1.35e-48	18,19,28,29,38,40,44
*r2 values are based on 1000 Genomes CEU data for European and Hispanic Ancestry SNPs, and YRI data for African American SNPs.
**refers to the minimum p-value across all tissues
***1:Adipose_Subcutaneous,2:Adipose_Visceral,3:Adrenal,4:Artery_Aorta,5:Artery_Coronary,6:Artery_Tibial,7:Brain_Anterior_cingulate,8:Brain_Caudate_basal_ganglia,9:Brain_Cerebellar_Hemisphere,10:Brain_Cerebellum,11:Brain_Cortex,12:Brain_Frontal_Cortex_BA9,13:Brain_Hippocampus,14:Brain_Hypothalamus,15:Brain_Nucleus_accumbens_basal_ganglia,16:Brain_Putamen_basal_ganglia,17:Breast_Mammary,18:Cells_EB…

## Sheet: C
Supplementary Table 12. Unique cis expression quantitative trait locus (eQTL) for regions in Tier 1 and Tier 2 associations (Supplementary Table 2). The max eQTL score only was retained for each eQTL SNP.
c. Hispanic Ancestry
SNP	Proxy	Chr:Position (hg19)	r2*	eQTL Gene	Min eQTL p-value**	Tissue Code***
rs2092540	rs3923902	chr6:159345327	0.63	C6orf99	5.32e-10	40
rs12199481	rs6939696	chr6:159363401	0.75	RSPH3	1.09e-18	40
rs9394274	rs2038740	chr6:35114542	1	TCP11	5.18e-12	1,36
rs9394274	rs9296143	chr6:35115292	0.88	SCUBE3	8.38e-19	19
rs9394274	rs9394277	chr6:35130421	0.53	UHRF1BP1	9.14e-09	6,24,29
rs9394274	rs3800402	chr6:35146945	0.81	DEF6	1.47e-07	44
rs12706860	rs12706860	chr7:128570026	1	IRF5	4.02e-10	4,6,19,21,23,24,28,36,41,44
rs17340646	rs12537496	chr7:128712868	0.77	TNPO3	1.68e-28	44
rs17340646	rs4473954	chr7:128728754	0.51	TSPAN33	8.14e-08	41
rs73535131	rs11250122	chr8:11093308	0.66	PRSS51	9.08e-07	36
rs2041862	rs73147109	chr12:68426686	0.51	IFNG-AS1	2.34e-19	1,6,28,29,30,39,44
rs12925552	rs7190050	chr16:11442082	0.53	RMI2	6.34e-16	19,23,35,36,40
rs9926533	rs8046707	chr16:30916233	0.68	C16orf93	1.52e-07	41
rs9926533	rs12448321	chr16:31048280	0.87	HSD3B7	1.66e-16	23,29,36,44
rs9926533	rs4889530	chr16:31065918	0.87	ZNF668	6.91e-13	44
rs9926533	rs881929	chr16:31079371	0.87	PRSS53	1.95e-08	27
rs9926533	rs2303222	chr16:31085470	0.87	VKORC1	3.28e-12	27
rs9926533	rs749671	chr16:31088347	0.87	STX1B	2.77e-07	41
rs9926533	rs1549293	chr16:31141993	0.84	KAT8	2.53e-27	1,2,3,4,6,9,10,15,17,18,19,20,22,23,24,25,28,29,30,32,33,35,36,39,41
rs229533	rs2858483	chr22:37586672	0.93	C1QTNF6	1.44e-08	24,40
*r2 values are based on 1000 Genomes CEU data for European and Hispanic Ancestry SNPs, and YRI data for African American SNPs.
**refers to the minimum p-value across all tissues
***1:Adipose_Subcutaneous,2:Adipose_Visceral,3:Adrenal,4:Artery_Aorta,5:Artery_Coronary,6:Artery_Tibial,7:Brain_Anterior_cingulate,8:Brain_Caudate_basal_ganglia,9:Brain_Cerebellar_Hemisphere,10:Brain_Cerebellum,11:Brain_Cortex,12:Brain_Frontal_Cortex_BA9,13:Brain_Hippocampus,14:Brain_Hypothalamus,15:Brain_Nucleus_accumbens_basal_ganglia,16:Brain_Putamen_basal_ganglia,17:Breast_Mammary,18:Cells_EB…

## Sheet: D
Supplementary Table 12. Unique cis expression quantitative trait locus (eQTL) for regions in Tier 1 and Tier 2 associations (Supplementary Table 2). The max eQTL score only was retained for each eQTL SNP.
d. Meta-analysis
SNP	Proxy	Chr:Position (hg19)	r2*	eQTL Gene	Min eQTL p-value**	Tissue Code***
rs835573	rs2487568	chr1:120441998	0.89	SRGAP2C	7.12e-06	24
rs835573	rs835576	chr1:120455586	0.68	NOTCH2	3.53e-09	32,39
rs6688100	rs680083	chr1:160180906	0.53	CASQ1	5.52e-13	12
rs6688100	rs3789042	chr1:160265515	0.51	COPA	1.57e-28	29,30,44
rs6688100	rs1886417	chr1:160313733	0.51	NCSTN	4.87e-36	44
rs6688100	rs4656257	chr1:160378739	0.51	VANGL2	2.95e-08	6,19,41
rs10911363	rs2275675	chr1:183439483	0.59	SMG7-AS1	3.85e-18	40
rs10911363	rs2794619	chr1:183459670	0.55	SMG7	3.67e-15	4,24,38,41,44
rs10911363	rs12753665	chr1:183546061	0.82	NMNAT2	8.86e-06	6
rs2984920	rs1323296	chr1:192537508	1	RGS18	2.16e-05	4
rs2984920	rs1359062	chr1:192541472	0.95	RGS1	3.38e-19	24
rs3828069	rs3790569	chr1:67836860	1	SERBP1	1.62e-08	29,36
rs6662618	rs6689470	chr1:92951210	0.81	EVI5	5.88e-07	41
rs1432296	rs35043490	chr2:61042150	0.84	PAPOLG	3.83e-09	41
rs1432296	rs62150970	chr2:61244410	0.55	PUS10	6.49e-12	1,17,19,23,24,25,30,41,44
rs1432296	rs10496090	chr2:61254033	0.6	AHSA2	1.41e-08	44
rs12636784	rs12636784	chr3:119174383	1	POGLUT1	2.58e-08	4,6,19,24
rs9852465	rs4681672	chr3:58230436	0.52	RPP14	4.44e-16	26,29
rs9852465	rs2271633	chr3:58260073	0.54	ABHD6	4.1e-08	6,19,22,23,24,30
rs9852465	rs4518147	chr3:58393574	0.53	PXK	2.18e-19	3,6,17,25,26,29,30,32,33,41
rs9852465	rs6793328	chr3:58414872	0.53	PDHB	7.51e-16	1,19,26,28,29,36,40,44
rs3733345	rs6815138	chr4:941290	0.53	TMEM175	2.55e-06	36
rs3733345	rs4690196	chr4:960713	0.9	FGFRL1	2.67e-06	18
rs3733345	rs113881148	chr4:967331	0.67	CTBP1-AS2	9.66e-06	1
rs3733345	rs4690229	chr4:970724	0.74	DGKQ	7.41e-71	1,2,4,6,17,18,19,20,21,23,24,28,30,32,38,39,40,41,44
rs3733345	rs4690219	chr4:977270	0.53	GAK	7.34e-07	1
rs3733345	rs4690219	chr4:977270	0.53	SLC26A1	1.38e-54	1,2,3,4,5,6,8,9,10,12,15,16,17,19,20,21,22,23,24,25,26,28,29,30,31,32,33,34,35,36,38,39,40,41,42,43,44
rs3733345	rs10902762	chr4:980932	0.54	IDUA	3.89e-11	1,2,6,21,23,24,28,30,32,36,39,41,44
rs6886392	rs1895467	chr5:100317680	0.52	ST8SIA4	1.92e-11	30
rs212407	rs212410	chr6:159469252	0.56	TAGAP	3.79e-06	9
rs34840245	rs9469813	chr6:34569814	0.93	SNRPC	6.11e-07	1,4,6,24,28,30
rs34840245	rs9469813	chr6:34569814	0.93	UHRF1BP1	1.27e-22	1,3,4,6,19,21,22,24,26,28,29,30,35,39,44
rs34840245	rs1880090	chr6:34990968	0.5	DEF6	1.2e-07	44
rs34840245	rs1880090	chr6:34990968	0.5	SCUBE3	2.01e-08	19
rs34840245	rs1880090	chr6:34990968	0.5	TCP11	3.51e-13	1,6,25,36
rs4728142	rs752637	chr7:128579420	0.55	KCP	2.79e-06	3
rs4728142	rs3823536	chr7:128579666	0.82	IRF5	4.68e-34	1,2,4,6,19,21,22,23,24,28,30,32,36,37,39,41,44
rs35000415	rs13222044	chr7:128716525	0.69	IRF5	6.48e-07	44
rs35000415	rs12537264	chr7:128717965	0.69	TNPO3	2.97e-06	44
rs702814	rs849140	chr7:28183702	0.67	JAZF1-AS1	3.09e-08	6,20,29
rs702814	rs1635852	chr7:28189411	0.93	JAZF1	7.53e-07	29
rs2061831	rs12680762	chr8:11332026	0.58	FDFT1	7.33e-06	6
rs2061831	rs2618473	chr8:11344127	0.85	BLK	5.4e-12	19,44
rs2061831	rs9693589	chr8:11348961	0.96	FAM167A	3.05e-25	18,19,36,38,44
rs2061831	rs2280805	chr8:11363784	0.53	NEIL2	3.97e-06	44
rs2953898	rs2667982	chr8:56894167	0.85	LYN	2.17e-06	41
rs2953898	rs2668003	chr8:56947560	0.82	RPS20	8.24e-12	26,29
rs4739134	rs6982937	chr8:79555186	0.91	PRKRIRP7	1.09e-12	18
rs4739134	rs10110524	chr8:79561106	0.63	PKIA	1.23e-10	19
rs4739134	rs10092335	chr8:79598453	1	ZC2HC1A	8.67e-20	18,44
rs4739134	rs11986947	chr8:79621192	1	IL7	6.67e-18	9,10,30,31,41
rs353592	rs2553773	chr11:35083633	0.51	CD44	2.53e-13	6
rs353592	rs387619	chr11:35098193	0.51	APIP	1.01e-05	30
rs653178	rs2013002	chr12:112200150	0.67	ALDH2	1.25e-11	36
rs1059312	rs2291349	chr12:129284248	0.97	GLT1D1	8.69e-14	4
rs1059312	rs4760589	chr12:129284382	0.93	SLC15A4	5.83e-13	4,40
rs2041670	rs3087876	chr16:11036624	0.55	DEXI	3.3e-10	1,2,19,23,30,36,40,41
rs2041670	rs34306440	chr16:11215035	0.51	CLEC16A	4.78e-06	40
rs2041670	rs35032408	chr16:11215424	0.51	HNRNPCP4	2.82e-06	41
rs223889	rs1273580	chr16:57352124	0.6	HERPUD1	3.24e-06	4
rs223889	rs223896	chr16:57443146	0.54	CCL17	2.99e-07	28
rs223889	rs178602	chr16:57481305	0.5	CIAPIN1	4.06e-16	2,19,40
rs223889	rs223877	chr16:57509164	0.59	COQ9	2.35e-14	4,6,9,10,30
rs223889	rs598486	chr16:57511625	0.56	POLR2C	9.71e-12	9,10,41
rs223889	rs496772	chr16:57512366	0.56	DOK4	1.29e-09	41
rs1749792	rs4783647	chr16:68558048	0.68	CDH1	3.96e-07	13
rs1749792	rs11642045	chr16:68583892	1	CIRH1A	5.24e-09	41
rs1749792	rs7203363	chr16:68587692	0.69	ZFP90	1.35e-48	18,19,28,29,38,40,44
rs8072449	rs3760204	chr17:73256305	0.57	MRPS7	1.16e-10	18,19,23,26,39
rs8072449	rs3760204	chr17:73256305	0.57	NUP85	2.45e-15	1,2,4,6,17,20,21,23,24,28,29,30,32,35,36,39,40,41,44
rs8072449	rs1809352	chr17:73269530	0.5	GGA3	6.14e-07	1,41
rs8072449	rs12936583	chr17:73304710	0.6	SLC25A19	8.69e-07	27
rs8072449	rs8079197	chr17:73316679	0.53	MIF4GD	4.91e-09	30,44
rs8072449	rs930297	chr17:73404537	0.57	LLGL2	1.62e-08	26,29
rs13344313	rs13382142	chr19:18516196	0.59	PGPEP1	9.03e-06	1,30
rs13344313	rs9749546	chr19:18518216	1	LRRC25	1.48e-07	44
rs13344313	rs10416993	chr19:18600455	0.53	ELL	4.23e-09	44
rs13344313	rs10416993	chr19:18600455	0.53	SSBP4	9.14e-12	23,24,41
rs13344313	rs983141	chr19:18640360	0.53	UBA52	7.54e-06	24
rs56154925	rs4374298	chr19:55738746	0.9	PPP6R1	1.28e-16	41
rs56154925	rs10419308	chr19:55739813	0.8	HSPBP1	6.55e-06	41
rs4810485	rs6032662	chr20:44734310	0.96	CD40	1.03e-10	1,3,19,24,28,30,36,41
rs7444	rs140491	chr22:21922364	0.94	UBE2L3	6.49e-09	44
rs7444	rs878825	chr22:21982249	0.94	CCDC116	3.76e-27	1,4,5,6,9,10,17,19,20,22,23,24,25,26,28,30,36,38,41,43
*r2 values are based on 1000 Genomes CEU data for European and Hispanic Ancestry SNPs, and YRI data for African American SNPs.
**refers to the minimum p-value across all tissues
***1:Adipose_Subcutaneous,2:Adipose_Visceral,3:Adrenal,4:Artery_Aorta,5:Artery_Coronary,6:Artery_Tibial,7:Brain_Anterior_cingulate,8:Brain_Caudate_basal_ganglia,9:Brain_Cerebellar_Hemisphere,10:Brain_Cerebellum,11:Brain_Cortex,12:Brain_Frontal_Cortex_BA9,13:Brain_Hippocampus,14:Brain_Hypothalamus,15:Brain_Nucleus_accumbens_basal_ganglia,16:Brain_Putamen_basal_ganglia,17:Breast_Mammary,18:Cells_EB…
