# Supplementary material for: Transancestral mapping and genetic load in systemic lupus erythematosus
Source: Nat Commun. 2017 Jul 17;8:16021. doi: 10.1038/ncomms16021 (PMC5520018; doi:10.1038/ncomms16021)
Supplement: Supplementary Data 13 [file ncomms16021-s14.xlsx]

## Sheet: SD13
Supplementary Table 13. Most likely functional SNPs based on RegulomeDB scores.
SNP	Chr.	Position	Gene Region	Regulome score
rs2476601	1p13	114377568	PTPN22	2b
rs2600669	2p15	61401296	PAPOLG	1f
rs2431697	5q33	159879978	PTTG1-DQ658414	1d
rs57095329	5q33	159894847	PTTG1-MIR146A	2b
rs36014129	6p22	25884519	SLC17A3	2b
rs6920432	6p21	35298662	DEF6-PPARD	1f
rs702814	7p15	28172732	JAZF1	2b
rs7831557	8p23	10280228	MSRA	1f
rs6985109	8p23	10761585	BLK	1f
rs12548184	8p23	10786072	XKR6	2b
rs2736340	8p23	11343973	BLK	1f
rs13277113	8p23	11349186	BLK	1d
rs1966115	8q21	79556891	PKIA-ZC2HC1A	1d
rs8054198	16p13	11038360	CLEC16A	2a
rs243323	16p13	11361202	CLEC16A	1f
rs72832915	17q12	37834808	ERBB2-MIEN1	2b
rs3785437	17q25	73906222	MRPL38-FBF1	1d
rs425648	19p13	18202112	LRRC25-SSBP4	2b
rs7679	20q13	44576502	NCOA5-CD40	1b
rs4810485	20q13	44747947	NCOA5-CD40	1f
Score 1: Likely to affect binding and linked to expression of a gene target (1b: eQTL + TF binding + any motif + DNase Footprint + DNase peak; 1d: eQTL + TF binding + any motif + DNase peak, 1f: eQTL + TF binding/DNase peak).
Score 2: Likely to affect binding (2a: TF binding + matched TF motif + matched DNase Footprint + DNase peak; 2b: TF binding + any motif + DNase Footprint + DNase peak).
