# Supplementary material for: Transancestral mapping and genetic load in systemic lupus erythematosus
Source: Nat Commun. 2017 Jul 17;8:16021. doi: 10.1038/ncomms16021 (PMC5520018; doi:10.1038/ncomms16021)
Supplement: Supplementary Data 14 [file ncomms16021-s15.xlsx]

## Sheet: SD14
Supplementary Table 14. Prioritized functional SLE risk genes.
SNP	Chr.	Position	SLE gene	eQTL		ENCODE						Roadmap		TOTAL SCORE
		(Build 37)				non-/ missense	Chromatin state a	DNase HS b	conserved region	Bound protein c		Chromatin state d
rs17849502	1q25	183532580	NCF2			3	3	1	2	1		2		12
rs17849501	1q25	183542323	NCF2			3	3	1	2	1		2		12
rs10036748	5q33	150458146	TNIP1	3			3	1	2	1		2		12
rs36014129	6p22	25884519	SLC17A4	3			3	1	2	1		2		12
rs34840245	6p21	34812701	ZNF76	3		3	3	1	2	1		2		15
rs11755393	6p21	34824636	UHRF1BP1			3	3	1	2	1		2		12
rs13205210	6p21	34831856	UHRF1BP1			3	3	1	2	1		2		12
rs1194	6p21	35263555	ZNF76	3			3	1	2	1		2		12
rs5029939	6q23	138195723	TNFAIP3			3	3	1	2	1		2		12
rs2230926	6q23	138196066	TNFAIP3			3	3	1	2	1		2		12
rs77000060	6q23	138237989	TNFAIP3			3	3	1	2	1		2		12
rs112006329	11p15	617228	IRF7			3	3	1	2	1		2		12
rs11246217	11p15	623765	IRF7			3	3	1	2	1		2		12
rs11059927	12q24	129294333	SLC15A4	3		3	3	1	2	1		2		15
rs1385374	12q24	129300694	SLC15A4	3		3	3	1	2	1		2		15
rs72799341	16p11	30936743	ITGAM			3	3	1	2			2		11
rs34572943	16p11	31272353	ITGAM	3		3	1	1	2	1		1		12
rs8079075	17q12	38010815	ERBB2-IKZF3			3	3	1	2	1		3		13
rs1453560	17q12	38023441	ERBB2-IKZF3			3	3	1	2	1		3		13
rs7679	20q13	44576502	NCOA5-CD40	3			3	1	2	1		2		12
rs4810485	20q13	44747947	NCOA5-CD40	3			3	1	2	1		3		13
rs131658	22q11	21917626	UBE2L3			3	3	1	2	1		2		12
rs11089629	22q11	21958872	UBE2L3			3	3	1	2	1		2		12
Functional enrichment scores for the regions associated with SLE. Annotations capture the regions of each SNP (defined as haplotype blocks with r2>0.8 in 1000G Phase 1 EUR).
a: Promoter and enhancer status was assessed in a lymphoblastoid B-cell line (GM12878) and coded as follow: presence of active or poised promoter = 3, presence of weak promoter or any enhancer = 1.
b: DNase hypersensitivity site (HS) was assessed in any of the following immune cells: lymphoblastoid B-cell, primary Th1 T cell, Primary Th2 T cell, CD20+ B cell, or hematopoietic progenitor cells. The presence of a DNase hypersensitive site in any of these cells was coded as =1.
c: Any protein bound by ChIP.
d: Transcription start site (TSS) and enhancer status was assessed in 15 immune cell types (below).
The presence of the strongest/most active site across any of these cell types was scored as follows: presence of active or poised TSS = 3, presence of active upstream flanking TSS = 2, and presence of weak TSS or any enhancer = 1.
The cell types evaluated included CD3 primary, CD4 naïve primary, CD4 memory primary, CD4+CD25-CD45RA+ naïve primary, CD4+CD25-CD45RO+ memory primary, CD4+CD25- Th primary, CD4+ CD25+ CD127- Treg primary, CD4+ CD25int CD127+ Tmem primary, CD8 memory primary, CD15 primary, CD19 primary, CD34 primary, CD34 cultured, and mobilized CD34 primary cells.
